# Supplementary material for: Fish Skin Microbiomes Are Highly Variable Among Individuals and Populations but Not Within Individuals
Source: Front Microbiol. 2022 Jan 21;12:767770. doi: 10.3389/fmicb.2021.767770 (PMC8813977; doi:10.3389/fmicb.2021.767770)
Supplement: Supplementary Data File 2 — R-code for data processing, analysis and figures. [file Table_1.XLSX]

## Sheet: Perch_ASV_table_and_taxonomy
seqid	sample	count	domain	phylum	class	order	family	genus	species
29ba6ad85fc9d5996c1610d53e7b1947	P1295.1001	32719	Bacteria	Bacteroidetes	Bacteroidia	Bacteroidales	Bacteroidaceae	Bacteroides	uncultured isopod gut bacterium
62f6a6d2813e7bf9fe475bb182f99665	P1295.1001	25860	Bacteria	Bacteroidetes	Bacteroidia	Bacteroidales	Bacteroidaceae	Bacteroides	uncultured isopod gut bacterium
f47153cf2ad5e53e06300ccb96ded378	P1295.1001	20539	Bacteria	Gemmatimonadetes	Gemmatimonadetes	Gemmatimonadales	Gemmatimonadaceae	Gemmatimonas	uncultured bacterium SBRH63
ea2efc846ca82b769b2a1cec935ac8ea	P1295.1001	23507	Bacteria	Bacteroidetes	Bacteroidia	Bacteroidales	Bacteroidaceae	Bacteroides	uncultured isopod gut bacterium
5042fea875d001086ae302150b46788f	P1295.1001	23830	Bacteria	Bacteroidetes	Bacteroidia	Bacteroidales	Bacteroidaceae	Bacteroides	uncultured isopod gut bacterium
28a0b8e709ee1db68ad7403720288b5d	P1295.1001	17815	Bacteria	Bacteroidetes	Bacteroidia	Bacteroidales	Bacteroidaceae	Bacteroides	uncultured isopod gut bacterium
5b18b5103d702343ba5ec3bfcce4ad60	P1295.1001	16335	Bacteria	Proteobacteria	Gammaproteobacteria	Enterobacteriales	Enterobacteriaceae	Enterobacter	Enterobacteriaceae bacterium 124G
0acdd672c3059451a676a5f0149a5f78	P1295.1001	18405	Bacteria	Bacteroidetes	Bacteroidia	Bacteroidales	Bacteroidaceae	Bacteroides	uncultured isopod gut bacterium
aa35a552250ecd97c9c7b9c1f8359b52	P1295.1001	454	Bacteria	Proteobacteria	Gammaproteobacteria	Betaproteobacteriales	Burkholderiaceae	Variovorax	Variovorax paradoxus
cff150464872ad816e37f3eca607d33f	P1295.1001	17107	Bacteria	Bacteroidetes	Bacteroidia	Cytophagales	Hymenobacteraceae	Hymenobacter	Hymenobacter sp. tsz18
56577f057b750e1902c2915852f122a1	P1295.1001	464	Bacteria	Proteobacteria	Alphaproteobacteria	Rhizobiales	Rhizobiaceae	Ensifer	Ambiguous_taxa
3529b7851b9f2c263d7b728b0e13f1ba	P1295.1001	4893	Bacteria	Bacteroidetes	Bacteroidia	Cytophagales	Flammeovirgaceae	Sediminitomix	Sediminitomix flava
7d29bf4fe707561b761970e1e1561da3	P1295.1001	6411	Bacteria	Gemmatimonadetes	Gemmatimonadetes	Gemmatimonadales	Gemmatimonadaceae	Gemmatimonas	uncultured bacterium SBRH63
42784e49dafc56b5047d5df08d26b10a	P1295.1001	7666	Archaea	Crenarchaeota	Crenarchaeota Incertae Sedis	Aigarchaeales	Geothermarchaeaceae	unidentified archaeon	unidentified archaeon
f28253047b489fd9a437d33a0af4dd28	P1295.1001	3939	Bacteria	Proteobacteria	Gammaproteobacteria	Enterobacteriales	Enterobacteriaceae	Cronobacter	Acinetobacter baumannii
a4323d0a2a6f85fa3f8c99c3ecc78ef3	P1295.1001	3715	Bacteria	Bacteroidetes	Bacteroidia	Cytophagales	Flammeovirgaceae	Sediminitomix	Sediminitomix flava
2ccfd9b66b134e2f526ff7e65558282d	P1295.1001	296	Bacteria	Proteobacteria	Alphaproteobacteria	Rhizobiales	Xanthobacteraceae	Bradyrhizobium	Bradyrhizobium elkanii
993c0b459b4b92dd88aafe3d1bbed9ac	P1295.1001	339	Bacteria	Proteobacteria	Gammaproteobacteria	Alteromonadales	Pseudoalteromonadaceae	Pseudoalteromonas	Ambiguous_taxa
64190fa4ad2b9dbe1daa44b34f7b76fa	P1295.1001	429	Bacteria	Proteobacteria	Gammaproteobacteria	Betaproteobacteriales	Burkholderiaceae	Burkholderia-Caballeronia-Paraburkholderia	uncultured beta proteobacterium
6ea955053ef56ffec20f7b38c143e96a	P1295.1001	3386	Bacteria	Proteobacteria	Gammaproteobacteria	Methylococcales	Methylococcaceae	Methylocaldum	Methylocaldum sp. E10a
dee382914644bc041a22475febcf2067	P1295.1001	3223	Bacteria	Proteobacteria	Gammaproteobacteria	Methylococcales	Methylococcaceae	Methylocaldum	Methylocaldum sp. E10a
12c7eab0bb047c624ebf9111130afa64	P1295.1001	2893	Bacteria	Proteobacteria	Gammaproteobacteria	Xanthomonadales	Rhodanobacteraceae	Oleiagrimonas	Ambiguous_taxa
b9759c74fac35a344a321df4a066dea1	P1295.1001	479	Bacteria	Proteobacteria	Gammaproteobacteria	Betaproteobacteriales	Burkholderiaceae	Acidovorax	uncultured Acidovorax sp.
4346f04b61d1a1f27a8b8442223600f2	P1295.1001	2768	Bacteria	Bacteroidetes	Bacteroidia	Cytophagales	Flammeovirgaceae	Sediminitomix	Sediminitomix flava
cd4c14f0168b03dd1e7ff92f5d09ea98	P1295.1001	2780	Bacteria	Bacteroidetes	Bacteroidia	Cytophagales	Flammeovirgaceae	Sediminitomix	Sediminitomix flava
66c6cb8ababdd5ad8016d5b55ad5c1ac	P1295.1001	3202	Bacteria	Proteobacteria	Gammaproteobacteria	Pseudomonadales	Moraxellaceae	Acinetobacter	bacterium 14W231
a1992497d57205cd9c3f512f11984303	P1295.1001	2553	Bacteria	Proteobacteria	Gammaproteobacteria	Xanthomonadales	Rhodanobacteraceae	Oleiagrimonas	Ambiguous_taxa
0c6cbbb45e70391ad49153c22d2fb287	P1295.1001	2431	Bacteria	Proteobacteria	Gammaproteobacteria	Xanthomonadales	Rhodanobacteraceae	Luteibacter	Luteibacter anthropi
b3fb342dcf628e62c3c85b45b6ebba29	P1295.1001	5975	Bacteria	Proteobacteria	Gammaproteobacteria	Oceanospirillales	Halomonadaceae	Halomonas	Halomonas caseinilytica
427e903c269aa29f71a089f5aa8d1315	P1295.1001	109	Bacteria	Proteobacteria	Gammaproteobacteria	Pseudomonadales	Pseudomonadaceae	Pseudomonas	uncultured bacterium
da5f63f6e1c8bd554e240e66477df311	P1295.1001	321	Bacteria	Proteobacteria	Alphaproteobacteria	Sphingomonadales	Sphingomonadaceae	Sphingomonas	Sphingomonas sp.
80280f0ce3d7aed30ea70cde57042138	P1295.1001	8149	Bacteria	Verrucomicrobia	Verrucomicrobiae	Chthoniobacterales	Chthoniobacteraceae	Candidatus Udaeobacter	Candidatus Udaeobacter copiosus
d1f30c55eed8129de251786c2b58c928	P1295.1001	1228	Bacteria	Proteobacteria	Gammaproteobacteria	Oceanospirillales	Halomonadaceae	Halomonas	Halomonas caseinilytica
a68e43a10f50c8765702c9d8fc425261	P1295.1001	7301	Bacteria	Verrucomicrobia	Verrucomicrobiae	Chthoniobacterales	Chthoniobacteraceae	Candidatus Udaeobacter	Candidatus Udaeobacter copiosus
c1bff62ca6551017786f48c3316bce08	P1295.1001	726	Bacteria	Actinobacteria	Actinobacteria	Pseudonocardiales	Pseudonocardiaceae	Lechevalieria	Ambiguous_taxa
9e7c9407ae9bf72cd6bbdef551c0a72e	P1295.1001	826	Bacteria	Proteobacteria	Gammaproteobacteria	Betaproteobacteriales	Burkholderiaceae	Pelomonas	uncultured bacterium
df3099006a43a9fcc6e85c08d2781714	P1295.1001	5989	Bacteria	Bacteroidetes	Bacteroidia	Chitinophagales	Chitinophagaceae	Terrimonas	Terrimonas ferruginea
dbe878c58748db7b68c2173522178464	P1295.1001	5745	Bacteria	Bacteroidetes	Bacteroidia	Chitinophagales	Chitinophagaceae	Terrimonas	Terrimonas ferruginea
b02e7675e59433e70d90d01473901190	P1295.1001	3074	Bacteria	Proteobacteria	Gammaproteobacteria	Oceanospirillales	Halomonadaceae	Halomonas	Halomonas caseinilytica
b5340822d11e155f88b2ba6246a1ed65	P1295.1001	3499	Bacteria	Proteobacteria	Gammaproteobacteria	Oceanospirillales	Halomonadaceae	Halomonas	Halomonas caseinilytica
1f4f59b79e67c27ab5a6aad3d8667a39	P1295.1001	285	Bacteria	Proteobacteria	Alphaproteobacteria	Caulobacterales	Caulobacteraceae	Caulobacter	Ambiguous_taxa
2e0a36889b2e1be7e83a0c59401d2214	P1295.1001	5246	Bacteria	Bacteroidetes	Bacteroidia	Chitinophagales	Chitinophagaceae	Terrimonas	Terrimonas ferruginea
e99520728f33d4005bf9d731d5041354	P1295.1001	43	Bacteria	Firmicutes	Bacilli	Bacillales	Staphylococcaceae	Staphylococcus	uncultured Staphylococcus sp.
bd49193be470d20e47d3a18aea486512	P1295.1001	258	Bacteria	Proteobacteria	Gammaproteobacteria	Betaproteobacteriales	Burkholderiaceae	Ralstonia	Ambiguous_taxa
168ed1a7f1ca3dcce762fe20d68f9341	P1295.1001	1172	Bacteria	Proteobacteria	Gammaproteobacteria	Oceanospirillales	Halomonadaceae	Halomonas	Halomonas caseinilytica
da7705ecb959ffaec65667411fa6e25e	P1295.1001	102	Bacteria	Proteobacteria	Gammaproteobacteria	Betaproteobacteriales	Burkholderiaceae	Janthinobacterium	uncultured bacterium
6d16752ef665db40c88f7edaeb54e68b	P1295.1001	1366	Bacteria	Proteobacteria	Gammaproteobacteria	Oceanospirillales	Halomonadaceae	Halomonas	Halomonas caseinilytica
1601d3382b7972ac8208197a9f776e19	P1295.1001	1269	Bacteria	Proteobacteria	Gammaproteobacteria	Oceanospirillales	Halomonadaceae	Halomonas	Halomonas caseinilytica
009957a902ed7ef9aa36b0b92d83f7ab	P1295.1001	989	Bacteria	Proteobacteria	Gammaproteobacteria	Oceanospirillales	Halomonadaceae	Halomonas	Halomonas caseinilytica
306906514c1bb7d3057ee5ac7f4db23c	P1295.1001	161	Bacteria	Proteobacteria	Alphaproteobacteria	Caulobacterales	Caulobacteraceae	uncultured	uncultured alpha proteobacterium
9d2f7465431c53b279d35bb1aa4cad6e	P1295.1001	3	Bacteria	Proteobacteria	Alphaproteobacteria	Rhodospirillales	uncultured	uncultured Rhodospirillaceae bacterium	uncultured Rhodospirillaceae bacterium
eb6decad3cb3dc825b4b7f98d4b4abed	P1295.1001	995	Bacteria	Chloroflexi	Dehalococcoidia	SAR202 clade	Chloroflexi bacterium SCGC AB-629-P13	Chloroflexi bacterium SCGC AB-629-P13	Chloroflexi bacterium SCGC AB-629-P13
07094ea0a4920442768700c060d9a216	P1295.1001	665	Bacteria	Proteobacteria	Gammaproteobacteria	Competibacterales	Competibacteraceae	Plasticicumulans	Plasticicumulans lactativorans
182283b72f6567bd4b34d7bea69812aa	P1295.1001	811	Bacteria	Proteobacteria	Gammaproteobacteria	Methylococcales	Methylococcaceae	Methylocaldum	Methylocaldum sp. E10a
6edcab131fcd4e3e19793d1176a8a8ab	P1295.1001	865	Bacteria	Proteobacteria	Gammaproteobacteria	Oceanospirillales	Halomonadaceae	Halomonas	Halomonas caseinilytica
3fd69832b82494215467e9742162b353	P1295.1001	1024	Bacteria	Bacteroidetes	Bacteroidia	Bacteroidales	Bacteroidaceae	Bacteroides	uncultured isopod gut bacterium
3799fdfcd4caff6addb250bf9d26e676	P1295.1001	630	Bacteria	Proteobacteria	Gammaproteobacteria	Xanthomonadales	Rhodanobacteraceae	Oleiagrimonas	Ambiguous_taxa
b9ca36d900f69528ae887c5e64c558d2	P1295.1001	564	Bacteria	Proteobacteria	Gammaproteobacteria	Methylococcales	Methylococcaceae	Methylocaldum	Methylocaldum sp. E10a
cff24a9ab59e9c82aeab3669ceff2b56	P1295.1001	827	Bacteria	Proteobacteria	Alphaproteobacteria	Rhizobiales	Rhizobiaceae	Allorhizobium-Neorhizobium-Pararhizobium-Rhizobium	Agrobacterium sp. PSB6
e010af057de5ef1bce8bc95c01c5ea0f	P1295.1001	561	Bacteria	Proteobacteria	Gammaproteobacteria	Ectothiorhodospirales	Thioalkalispiraceae	Thiohalophilus	sulfur-oxidizing bacterium NDII1.1
13514a387701bd2724daeb568aa28d88	P1295.1001	702	Bacteria	Proteobacteria	Gammaproteobacteria	Methylococcales	Methylococcaceae	Methylocaldum	Methylocaldum sp. E10a
ffa058a2bc396813b938ce5dae6849eb	P1295.1001	13	Bacteria	Actinobacteria	Actinobacteria	Micrococcales	Microbacteriaceae	Microbacterium	Microbacterium barkeri
037e736e7665a38f4d35cfc6c4a22e78	P1295.1001	117	Bacteria	Firmicutes	Bacilli	Bacillales	Paenibacillaceae	Brevibacillus	uncultured bacterium
fd8933cf2179c9e7500afe883964c413	P1295.1001	2	Bacteria	Patescibacteria	Saccharimonadia	Saccharimonadales	uncultured soil bacterium	uncultured soil bacterium	uncultured soil bacterium
2b98962d30575802e272c4402444ead7	P1295.1001	3	Bacteria	Bacteroidetes	Bacteroidia	Cytophagales	Cyclobacteriaceae	Reichenbachiella	uncultured bacterium
afcb3ae68ad418ee22f0d9a912b13f76	P1295.1001	228	Bacteria	Bacteroidetes	Bacteroidia	Flavobacteriales	Flavobacteriaceae	Lutimonas	Ambiguous_taxa
a0c38a14e11b233637b76cb307820710	P1295.1001	238	Bacteria	Bacteroidetes	Bacteroidia	Cytophagales	Microscillaceae	uncultured	Sedum alfredii
9a0e464e9b560b6f886a7593990492d3	P1295.1001	182	Bacteria	Verrucomicrobia	Verrucomicrobiae	Chthoniobacterales	Chthoniobacteraceae	Candidatus Udaeobacter	Candidatus Udaeobacter copiosus
931ad411aa0dddafeefd55a20ae41afe	P1295.1001	105	Bacteria	Bacteroidetes	Bacteroidia	Sphingobacteriales	Sphingobacteriaceae	Pedobacter	uncultured soil bacterium
8155d9ba99bd4f6cdee7fae53875671c	P1295.1001	128	Bacteria	Patescibacteria	WWE3	Ambiguous_taxa	Ambiguous_taxa	Ambiguous_taxa	Ambiguous_taxa
b84c1c6e88180a11147ddc8a069f7740	P1295.1001	107	Bacteria	Chloroflexi	Anaerolineae	Caldilineales	Caldilineaceae	uncultured	uncultured Chloroflexi bacterium
3da66878549cb4dbb101c794cb556d5c	P1295.1001	70	Bacteria	Proteobacteria	Gammaproteobacteria	Betaproteobacteriales	Burkholderiaceae	Tepidimonas	uncultured bacterium
a30167196c50659bc76e966cd6e3f8a1	P1295.1001	80	Bacteria	Patescibacteria	Parcubacteria	Candidatus Terrybacteria	uncultured deep-sea bacterium	uncultured deep-sea bacterium	uncultured deep-sea bacterium
c0e34942a6115274ceff41be41915599	P1295.1001	77	Bacteria	Proteobacteria	Alphaproteobacteria	Rhodospirillales	AEGEAN-169 marine group	Ambiguous_taxa	Ambiguous_taxa
21aacb1615ad2b48fec1b183d1a03b18	P1295.1001	59	Bacteria	Proteobacteria	Gammaproteobacteria	Methylococcales	Methylococcaceae	Methylocaldum	Methylocaldum sp. E10a
02bc236a0839da8f185a8c8b0f6fea7a	P1295.1001	57	Bacteria	Proteobacteria	Alphaproteobacteria	Rhizobiales	Xanthobacteraceae	Bradyrhizobium	Bradyrhizobium elkanii
f04b305e63826cbbbc6aaa3655eded2a	P1295.1001	52	Bacteria	Patescibacteria	Gracilibacteria	metagenome	metagenome	metagenome	metagenome
67abd5e4f5d7ac8e99a981c1906b8fdc	P1295.1001	52	Bacteria	Proteobacteria	Gammaproteobacteria	Arenicellales	Arenicellaceae	Candidatus Thiosymbion	gamma proteobacterium endosymbiont of Olavius longissimus
c0d29da9b53c4de8f84c9cdf95384aa4	P1295.1001	50	Bacteria	Firmicutes	Bacilli	Bacillales	Paenibacillaceae	Paenibacillus	Paenibacillus pasadenensis
e88f7819fe10482338012766275ebec5	P1295.1001	43	Bacteria	Actinobacteria	Actinobacteria	Propionibacteriales	Propionibacteriaceae	Cutibacterium	Ambiguous_taxa
be3e51ac1a5f5ddaec81ac1783fc2b6c	P1295.1001	40	Bacteria	Patescibacteria	Parcubacteria	metagenome	metagenome	metagenome	metagenome
0f803fb1cca8e30a9930828c77182b1b	P1295.1001	39	Bacteria	Patescibacteria	ABY1	Candidatus Falkowbacteria	uncultured anaerobic bacterium	uncultured anaerobic bacterium	uncultured anaerobic bacterium
1c54f40db35d269edeb4f521b45a6618	P1295.1001	39	Bacteria	Proteobacteria	Gammaproteobacteria	Methylococcales	Methylococcaceae	Methylocaldum	Methylocaldum sp. E10a
52decfb4c71923e0b8b83180d0aba20d	P1295.1001	23	Bacteria	Patescibacteria	Parcubacteria	Candidatus Yanofskybacteria	Candidatus Yanofskybacteria bacterium GW2011_GWF2_43_596	Candidatus Yanofskybacteria bacterium GW2011_GWF2_43_596	Candidatus Yanofskybacteria bacterium GW2011_GWF2_43_596
4f21ec019b59587d71938c3550c8c3d5	P1295.1001	7	Bacteria	Chloroflexi	KD4-96	Ambiguous_taxa	Ambiguous_taxa	Ambiguous_taxa	Ambiguous_taxa
f75794a250e313acf9e1afc86058efb4	P1295.1001	2	Bacteria	Proteobacteria	Gammaproteobacteria	Betaproteobacteriales	Burkholderiaceae	Pandoraea	uncultured Pandoraea sp.
29ba6ad85fc9d5996c1610d53e7b1947	P1295.1002	31933	Bacteria	Bacteroidetes	Bacteroidia	Bacteroidales	Bacteroidaceae	Bacteroides	uncultured isopod gut bacterium
62f6a6d2813e7bf9fe475bb182f99665	P1295.1002	24868	Bacteria	Bacteroidetes	Bacteroidia	Bacteroidales	Bacteroidaceae	Bacteroides	uncultured isopod gut bacterium
f47153cf2ad5e53e06300ccb96ded378	P1295.1002	19891	Bacteria	Gemmatimonadetes	Gemmatimonadetes	Gemmatimonadales	Gemmatimonadaceae	Gemmatimonas	uncultured bacterium SBRH63
ea2efc846ca82b769b2a1cec935ac8ea	P1295.1002	23169	Bacteria	Bacteroidetes	Bacteroidia	Bacteroidales	Bacteroidaceae	Bacteroides	uncultured isopod gut bacterium
5042fea875d001086ae302150b46788f	P1295.1002	22697	Bacteria	Bacteroidetes	Bacteroidia	Bacteroidales	Bacteroidaceae	Bacteroides	uncultured isopod gut bacterium
28a0b8e709ee1db68ad7403720288b5d	P1295.1002	16843	Bacteria	Bacteroidetes	Bacteroidia	Bacteroidales	Bacteroidaceae	Bacteroides	uncultured isopod gut bacterium
5b18b5103d702343ba5ec3bfcce4ad60	P1295.1002	15629	Bacteria	Proteobacteria	Gammaproteobacteria	Enterobacteriales	Enterobacteriaceae	Enterobacter	Enterobacteriaceae bacterium 124G
1e478dbf71c5c8d83f15e1e69b15eb37	P1295.1002	22072	Bacteria	Bacteroidetes	Bacteroidia	Cytophagales	Hymenobacteraceae	Hymenobacter	Hymenobacter sp. tsz18
0acdd672c3059451a676a5f0149a5f78	P1295.1002	17592	Bacteria	Bacteroidetes	Bacteroidia	Bacteroidales	Bacteroidaceae	Bacteroides	uncultured isopod gut bacterium
aa35a552250ecd97c9c7b9c1f8359b52	P1295.1002	781	Bacteria	Proteobacteria	Gammaproteobacteria	Betaproteobacteriales	Burkholderiaceae	Variovorax	Variovorax paradoxus
56577f057b750e1902c2915852f122a1	P1295.1002	130	Bacteria	Proteobacteria	Alphaproteobacteria	Rhizobiales	Rhizobiaceae	Ensifer	Ambiguous_taxa
e31bd4456af00ef77af66b9e5d379697	P1295.1002	8804	Bacteria	Aquificae	Aquificae	Hydrogenothermales	Hydrogenothermaceae	Sulfurihydrogenibium	Sulfurihydrogenibium sp. NBRC 101520
3529b7851b9f2c263d7b728b0e13f1ba	P1295.1002	3794	Bacteria	Bacteroidetes	Bacteroidia	Cytophagales	Flammeovirgaceae	Sediminitomix	Sediminitomix flava
7d29bf4fe707561b761970e1e1561da3	P1295.1002	5447	Bacteria	Gemmatimonadetes	Gemmatimonadetes	Gemmatimonadales	Gemmatimonadaceae	Gemmatimonas	uncultured bacterium SBRH63
42784e49dafc56b5047d5df08d26b10a	P1295.1002	6677	Archaea	Crenarchaeota	Crenarchaeota Incertae Sedis	Aigarchaeales	Geothermarchaeaceae	unidentified archaeon	unidentified archaeon
f28253047b489fd9a437d33a0af4dd28	P1295.1002	3045	Bacteria	Proteobacteria	Gammaproteobacteria	Enterobacteriales	Enterobacteriaceae	Cronobacter	Acinetobacter baumannii
a4323d0a2a6f85fa3f8c99c3ecc78ef3	P1295.1002	2750	Bacteria	Bacteroidetes	Bacteroidia	Cytophagales	Flammeovirgaceae	Sediminitomix	Sediminitomix flava
2ccfd9b66b134e2f526ff7e65558282d	P1295.1002	478	Bacteria	Proteobacteria	Alphaproteobacteria	Rhizobiales	Xanthobacteraceae	Bradyrhizobium	Bradyrhizobium elkanii
993c0b459b4b92dd88aafe3d1bbed9ac	P1295.1002	1200	Bacteria	Proteobacteria	Gammaproteobacteria	Alteromonadales	Pseudoalteromonadaceae	Pseudoalteromonas	Ambiguous_taxa
64190fa4ad2b9dbe1daa44b34f7b76fa	P1295.1002	188	Bacteria	Proteobacteria	Gammaproteobacteria	Betaproteobacteriales	Burkholderiaceae	Burkholderia-Caballeronia-Paraburkholderia	uncultured beta proteobacterium
6ea955053ef56ffec20f7b38c143e96a	P1295.1002	2549	Bacteria	Proteobacteria	Gammaproteobacteria	Methylococcales	Methylococcaceae	Methylocaldum	Methylocaldum sp. E10a
0b4252c2dc21cd5f6a074498faefc77b	P1295.1002	6318	Bacteria	Verrucomicrobia	Verrucomicrobiae	Chthoniobacterales	Chthoniobacteraceae	Candidatus Udaeobacter	Candidatus Udaeobacter copiosus
dee382914644bc041a22475febcf2067	P1295.1002	2249	Bacteria	Proteobacteria	Gammaproteobacteria	Methylococcales	Methylococcaceae	Methylocaldum	Methylocaldum sp. E10a
12c7eab0bb047c624ebf9111130afa64	P1295.1002	4414	Bacteria	Proteobacteria	Gammaproteobacteria	Xanthomonadales	Rhodanobacteraceae	Oleiagrimonas	Ambiguous_taxa
121647b38c72deec749d74cef8983f8f	P1295.1002	5	Bacteria	Spirochaetes	Spirochaetia	Brevinematales	Brevinemataceae	Brevinema	uncultured bacterium
1adaf52594f4c2162d4748b09fe36e29	P1295.1002	6868	Bacteria	Verrucomicrobia	Verrucomicrobiae	Chthoniobacterales	Chthoniobacteraceae	Candidatus Udaeobacter	Candidatus Udaeobacter copiosus
b9759c74fac35a344a321df4a066dea1	P1295.1002	233	Bacteria	Proteobacteria	Gammaproteobacteria	Betaproteobacteriales	Burkholderiaceae	Acidovorax	uncultured Acidovorax sp.
4346f04b61d1a1f27a8b8442223600f2	P1295.1002	2027	Bacteria	Bacteroidetes	Bacteroidia	Cytophagales	Flammeovirgaceae	Sediminitomix	Sediminitomix flava
a17bb4c7eb855ed50ae989a13885fbd8	P1295.1002	4572	Archaea	Euryarchaeota	Methanopyri	Methanopyrales	Methanopyraceae	Methanopyrus	Methanopyrus kandleri
cd4c14f0168b03dd1e7ff92f5d09ea98	P1295.1002	2007	Bacteria	Bacteroidetes	Bacteroidia	Cytophagales	Flammeovirgaceae	Sediminitomix	Sediminitomix flava
66c6cb8ababdd5ad8016d5b55ad5c1ac	P1295.1002	4855	Bacteria	Proteobacteria	Gammaproteobacteria	Pseudomonadales	Moraxellaceae	Acinetobacter	bacterium 14W231
a1992497d57205cd9c3f512f11984303	P1295.1002	1895	Bacteria	Proteobacteria	Gammaproteobacteria	Xanthomonadales	Rhodanobacteraceae	Oleiagrimonas	Ambiguous_taxa
0c6cbbb45e70391ad49153c22d2fb287	P1295.1002	1798	Bacteria	Proteobacteria	Gammaproteobacteria	Xanthomonadales	Rhodanobacteraceae	Luteibacter	Luteibacter anthropi
b3fb342dcf628e62c3c85b45b6ebba29	P1295.1002	1668	Bacteria	Proteobacteria	Gammaproteobacteria	Oceanospirillales	Halomonadaceae	Halomonas	Halomonas caseinilytica
da5f63f6e1c8bd554e240e66477df311	P1295.1002	130	Bacteria	Proteobacteria	Alphaproteobacteria	Sphingomonadales	Sphingomonadaceae	Sphingomonas	Sphingomonas sp.
e8cffef85dd26ce23699498f5e5b6743	P1295.1002	3	Bacteria	Actinobacteria	Actinobacteria	Frankiales	Sporichthyaceae	hgcI clade	Ambiguous_taxa
d1f30c55eed8129de251786c2b58c928	P1295.1002	1163	Bacteria	Proteobacteria	Gammaproteobacteria	Oceanospirillales	Halomonadaceae	Halomonas	Halomonas caseinilytica
e598d444060857c4f57fe0f393451398	P1295.1002	6	Bacteria	Bacteroidetes	Bacteroidia	Flavobacteriales	Flavobacteriaceae	NS3a marine group	uncultured marine bacterium
b02e7675e59433e70d90d01473901190	P1295.1002	773	Bacteria	Proteobacteria	Gammaproteobacteria	Oceanospirillales	Halomonadaceae	Halomonas	Halomonas caseinilytica
8735c48cf0bbce6d4eb44656960a6f9f	P1295.1002	130	Bacteria	Proteobacteria	Gammaproteobacteria	Xanthomonadales	Xanthomonadaceae	Stenotrophomonas	Ambiguous_taxa
b5340822d11e155f88b2ba6246a1ed65	P1295.1002	894	Bacteria	Proteobacteria	Gammaproteobacteria	Oceanospirillales	Halomonadaceae	Halomonas	Halomonas caseinilytica
1f4f59b79e67c27ab5a6aad3d8667a39	P1295.1002	8	Bacteria	Proteobacteria	Alphaproteobacteria	Caulobacterales	Caulobacteraceae	Caulobacter	Ambiguous_taxa
ade53d25ac129f517b765e3ddf107eb9	P1295.1002	105	Bacteria	Proteobacteria	Gammaproteobacteria	Betaproteobacteriales	Burkholderiaceae	Delftia	Ambiguous_taxa
168ed1a7f1ca3dcce762fe20d68f9341	P1295.1002	1068	Bacteria	Proteobacteria	Gammaproteobacteria	Oceanospirillales	Halomonadaceae	Halomonas	Halomonas caseinilytica
e2c38f2e9b4082dc9c13f091c9a56226	P1295.1002	72	Bacteria	Firmicutes	Bacilli	Lactobacillales	Streptococcaceae	Streptococcus	Streptococcus pneumoniae
6d16752ef665db40c88f7edaeb54e68b	P1295.1002	1286	Bacteria	Proteobacteria	Gammaproteobacteria	Oceanospirillales	Halomonadaceae	Halomonas	Halomonas caseinilytica
1601d3382b7972ac8208197a9f776e19	P1295.1002	1262	Bacteria	Proteobacteria	Gammaproteobacteria	Oceanospirillales	Halomonadaceae	Halomonas	Halomonas caseinilytica
009957a902ed7ef9aa36b0b92d83f7ab	P1295.1002	900	Bacteria	Proteobacteria	Gammaproteobacteria	Oceanospirillales	Halomonadaceae	Halomonas	Halomonas caseinilytica
9d2f7465431c53b279d35bb1aa4cad6e	P1295.1002	2	Bacteria	Proteobacteria	Alphaproteobacteria	Rhodospirillales	uncultured	uncultured Rhodospirillaceae bacterium	uncultured Rhodospirillaceae bacterium
eb6decad3cb3dc825b4b7f98d4b4abed	P1295.1002	648	Bacteria	Chloroflexi	Dehalococcoidia	SAR202 clade	Chloroflexi bacterium SCGC AB-629-P13	Chloroflexi bacterium SCGC AB-629-P13	Chloroflexi bacterium SCGC AB-629-P13
70b79d2f2e2b0270f4f2c908657a4767	P1295.1002	588	Bacteria	Planctomycetes	Planctomycetacia	Planctomycetales	Schlesneriaceae	Schlesneria	Planctomyces sp.
69212e630141479b9a8b23685d4d5bd2	P1295.1002	24	Bacteria	Actinobacteria	Actinobacteria	Propionibacteriales	Propionibacteriaceae	Cutibacterium	Ambiguous_taxa
07094ea0a4920442768700c060d9a216	P1295.1002	348	Bacteria	Proteobacteria	Gammaproteobacteria	Competibacterales	Competibacteraceae	Plasticicumulans	Plasticicumulans lactativorans
182283b72f6567bd4b34d7bea69812aa	P1295.1002	368	Bacteria	Proteobacteria	Gammaproteobacteria	Methylococcales	Methylococcaceae	Methylocaldum	Methylocaldum sp. E10a
3799fdfcd4caff6addb250bf9d26e676	P1295.1002	279	Bacteria	Proteobacteria	Gammaproteobacteria	Xanthomonadales	Rhodanobacteraceae	Oleiagrimonas	Ambiguous_taxa
b9ca36d900f69528ae887c5e64c558d2	P1295.1002	354	Bacteria	Proteobacteria	Gammaproteobacteria	Methylococcales	Methylococcaceae	Methylocaldum	Methylocaldum sp. E10a
cff24a9ab59e9c82aeab3669ceff2b56	P1295.1002	466	Bacteria	Proteobacteria	Alphaproteobacteria	Rhizobiales	Rhizobiaceae	Allorhizobium-Neorhizobium-Pararhizobium-Rhizobium	Agrobacterium sp. PSB6
13514a387701bd2724daeb568aa28d88	P1295.1002	476	Bacteria	Proteobacteria	Gammaproteobacteria	Methylococcales	Methylococcaceae	Methylocaldum	Methylocaldum sp. E10a
ffa058a2bc396813b938ce5dae6849eb	P1295.1002	88	Bacteria	Actinobacteria	Actinobacteria	Micrococcales	Microbacteriaceae	Microbacterium	Microbacterium barkeri
a08c8a98a1169771a9a5916c81e32a89	P1295.1002	3	Bacteria	Verrucomicrobia	Verrucomicrobiae	Methylacidiphilales	Methylacidiphilaceae	uncultured	Ambiguous_taxa
f443fcf3f5c1f8a12051fdcd907625c5	P1295.1002	578	Bacteria	Proteobacteria	Gammaproteobacteria	Methylococcales	Methylococcaceae	Methylocaldum	Methylocaldum sp. E10a
b23bfa391a8a5112f4625f01e64aa0ee	P1295.1002	190	Bacteria	Proteobacteria	Alphaproteobacteria	Rhizobiales	Rhizobiaceae	Aquamicrobium	Ambiguous_taxa
45d9fd3c369aa02a1ca9d9dab4f8fbe2	P1295.1002	55	Bacteria	Proteobacteria	Gammaproteobacteria	Pseudomonadales	Moraxellaceae	Psychrobacter	Psychrobacter alimentarius
3c1c5761fd9359e4736574f2d723da95	P1295.1002	15	Bacteria	Proteobacteria	Gammaproteobacteria	Betaproteobacteriales	Methylophilaceae	Methylotenera	Ambiguous_taxa
10fcd3fedde3615790df4db2de439955	P1295.1002	173	Bacteria	Proteobacteria	Deltaproteobacteria	Bdellovibrionales	Bdellovibrionaceae	Bdellovibrio	uncultured bacterium
05223c491b3aff0f0c5acba7f691b1db	P1295.1002	2	Bacteria	Cyanobacteria	Oxyphotobacteria	Chloroplast	Monodopsis sp. MarTras21	Monodopsis sp. MarTras21	Monodopsis sp. MarTras21
7f5b033e06d7cd3f1b68733892927b4f	P1295.1002	106	Bacteria	Actinobacteria	Acidimicrobiia	Microtrichales	Iamiaceae	Iamia	Ambiguous_taxa
7c16d1d30c9ab351b61db7a71fda3f24	P1295.1002	106	Bacteria	Gemmatimonadetes	Gemmatimonadetes	Gemmatimonadales	Gemmatimonadaceae	uncultured	uncultured soil bacterium
c5ed99c33e324b191fe39e85c65c8e32	P1295.1002	41	Bacteria	Bacteroidetes	Bacteroidia	Flavobacteriales	Weeksellaceae	Chryseobacterium	Chryseobacterium indologenes
524ff1a7958a4bf259bcb811e774046c	P1295.1002	79	Bacteria	Actinobacteria	Actinobacteria	Pseudonocardiales	Pseudonocardiaceae	Amycolatopsis	Ambiguous_taxa
586bd52f74c2ea39194a8014e3863295	P1295.1002	59	Bacteria	Firmicutes	Bacilli	Lactobacillales	Lactobacillaceae	Lactobacillus	Lactobacillus sp. N3-10-1
75d19251f522a253bf0f1a1fe0fa4227	P1295.1002	55	Bacteria	Bacteroidetes	Bacteroidia	Sphingobacteriales	Z4MB62	uncultured bacterium	uncultured bacterium
b4fe9c273a62a16ff481f6f29358ccf8	P1295.1002	48	Bacteria	Verrucomicrobia	Verrucomicrobiae	Chthoniobacterales	Chthoniobacteraceae	Candidatus Udaeobacter	Candidatus Udaeobacter copiosus
0304b956c3357df25c8a3468b4df4190	P1295.1002	38	Bacteria	Patescibacteria	Gracilibacteria	metagenome	metagenome	metagenome	metagenome
6892b209ef4d4bc172f705202f6cd62c	P1295.1002	38	Bacteria	Patescibacteria	Parcubacteria	Candidatus Kaiserbacteria	uncultured bacterium	uncultured bacterium	uncultured bacterium
b82abac1f6910d6cfcaa03b480d42111	P1295.1005	30489	Archaea	Euryarchaeota	Halobacteria	Halobacteriales	Halococcaceae	Halococcus	Halococcus sp.
b58455898b90be7b5ce432d2753d0071	P1295.1005	28100	Bacteria	Bacteroidetes	Bacteroidia	Bacteroidales	Bacteroidaceae	Bacteroides	uncultured isopod gut bacterium
af371be52fb7ca64f73e79fc8a4d0592	P1295.1005	27857	Bacteria	Bacteroidetes	Bacteroidia	Bacteroidales	Bacteroidaceae	Bacteroides	uncultured isopod gut bacterium
1e478dbf71c5c8d83f15e1e69b15eb37	P1295.1005	19923	Bacteria	Bacteroidetes	Bacteroidia	Cytophagales	Hymenobacteraceae	Hymenobacter	Hymenobacter sp. tsz18
5e12b71349fd4fb7f9c6bf0796d90db0	P1295.1005	38624	Bacteria	Bacteroidetes	Bacteroidia	Bacteroidales	Bacteroidaceae	Bacteroides	uncultured isopod gut bacterium
aa35a552250ecd97c9c7b9c1f8359b52	P1295.1005	1012	Bacteria	Proteobacteria	Gammaproteobacteria	Betaproteobacteriales	Burkholderiaceae	Variovorax	Variovorax paradoxus
6d7da1b9b93504217230257ba15d7d3a	P1295.1005	21512	Bacteria	Proteobacteria	Gammaproteobacteria	Enterobacteriales	Enterobacteriaceae	Enterobacter	Enterobacteriaceae bacterium 124G
5bdb8560c3e5b491b585a9f23d5c10a5	P1295.1005	24332	Bacteria	Gemmatimonadetes	Gemmatimonadetes	Gemmatimonadales	Gemmatimonadaceae	Gemmatimonas	uncultured bacterium SBRH63
32dfe335f2671adb1d3c54316c2a5063	P1295.1005	20749	Bacteria	Bacteroidetes	Bacteroidia	Bacteroidales	Bacteroidaceae	Bacteroides	uncultured isopod gut bacterium
2309ec59b1291d362feabd918f59338f	P1295.1005	19207	Bacteria	Proteobacteria	Gammaproteobacteria	Enterobacteriales	Enterobacteriaceae	Enterobacter	Enterobacteriaceae bacterium 124G
56577f057b750e1902c2915852f122a1	P1295.1005	1350	Bacteria	Proteobacteria	Alphaproteobacteria	Rhizobiales	Rhizobiaceae	Ensifer	Ambiguous_taxa
3529b7851b9f2c263d7b728b0e13f1ba	P1295.1005	3263	Bacteria	Bacteroidetes	Bacteroidia	Cytophagales	Flammeovirgaceae	Sediminitomix	Sediminitomix flava
f28253047b489fd9a437d33a0af4dd28	P1295.1005	2759	Bacteria	Proteobacteria	Gammaproteobacteria	Enterobacteriales	Enterobacteriaceae	Cronobacter	Acinetobacter baumannii
a4323d0a2a6f85fa3f8c99c3ecc78ef3	P1295.1005	2506	Bacteria	Bacteroidetes	Bacteroidia	Cytophagales	Flammeovirgaceae	Sediminitomix	Sediminitomix flava
2ccfd9b66b134e2f526ff7e65558282d	P1295.1005	203	Bacteria	Proteobacteria	Alphaproteobacteria	Rhizobiales	Xanthobacteraceae	Bradyrhizobium	Bradyrhizobium elkanii
993c0b459b4b92dd88aafe3d1bbed9ac	P1295.1005	525	Bacteria	Proteobacteria	Gammaproteobacteria	Alteromonadales	Pseudoalteromonadaceae	Pseudoalteromonas	Ambiguous_taxa
6ea955053ef56ffec20f7b38c143e96a	P1295.1005	2216	Bacteria	Proteobacteria	Gammaproteobacteria	Methylococcales	Methylococcaceae	Methylocaldum	Methylocaldum sp. E10a
dee382914644bc041a22475febcf2067	P1295.1005	2170	Bacteria	Proteobacteria	Gammaproteobacteria	Methylococcales	Methylococcaceae	Methylocaldum	Methylocaldum sp. E10a
4346f04b61d1a1f27a8b8442223600f2	P1295.1005	1814	Bacteria	Bacteroidetes	Bacteroidia	Cytophagales	Flammeovirgaceae	Sediminitomix	Sediminitomix flava
cd4c14f0168b03dd1e7ff92f5d09ea98	P1295.1005	1745	Bacteria	Bacteroidetes	Bacteroidia	Cytophagales	Flammeovirgaceae	Sediminitomix	Sediminitomix flava
a1992497d57205cd9c3f512f11984303	P1295.1005	1598	Bacteria	Proteobacteria	Gammaproteobacteria	Xanthomonadales	Rhodanobacteraceae	Oleiagrimonas	Ambiguous_taxa
0c6cbbb45e70391ad49153c22d2fb287	P1295.1005	1624	Bacteria	Proteobacteria	Gammaproteobacteria	Xanthomonadales	Rhodanobacteraceae	Luteibacter	Luteibacter anthropi
74213be12a337d606c6ed13c799b40c0	P1295.1005	18	Bacteria	Cyanobacteria	Oxyphotobacteria	Synechococcales	Cyanobiaceae	Cyanobium PCC-6307	uncultured Synechococcus sp.
80cb9a2e729c96be7fdd560d3d0b2f81	P1295.1005	84	Bacteria	Actinobacteria	Acidimicrobiia	Microtrichales	Ilumatobacteraceae	CL500-29 marine group	uncultured actinobacterium
a55e4838141e234c8e0ae2aac115f42e	P1295.1005	781	Bacteria	Proteobacteria	Gammaproteobacteria	Betaproteobacteriales	Burkholderiaceae	Herminiimonas	uncultured bacterium
da5f63f6e1c8bd554e240e66477df311	P1295.1005	23	Bacteria	Proteobacteria	Alphaproteobacteria	Sphingomonadales	Sphingomonadaceae	Sphingomonas	Sphingomonas sp.
e8cffef85dd26ce23699498f5e5b6743	P1295.1005	19	Bacteria	Actinobacteria	Actinobacteria	Frankiales	Sporichthyaceae	hgcI clade	Ambiguous_taxa
e598d444060857c4f57fe0f393451398	P1295.1005	8	Bacteria	Bacteroidetes	Bacteroidia	Flavobacteriales	Flavobacteriaceae	NS3a marine group	uncultured marine bacterium
084d6bcd9227d5c4c174d2850ca422a2	P1295.1005	15	Bacteria	Actinobacteria	Actinobacteria	PeM15	uncultured Actinomycetales bacterium	uncultured Actinomycetales bacterium	uncultured Actinomycetales bacterium
9e7c9407ae9bf72cd6bbdef551c0a72e	P1295.1005	349	Bacteria	Proteobacteria	Gammaproteobacteria	Betaproteobacteriales	Burkholderiaceae	Pelomonas	uncultured bacterium
8735c48cf0bbce6d4eb44656960a6f9f	P1295.1005	107	Bacteria	Proteobacteria	Gammaproteobacteria	Xanthomonadales	Xanthomonadaceae	Stenotrophomonas	Ambiguous_taxa
1f4f59b79e67c27ab5a6aad3d8667a39	P1295.1005	33	Bacteria	Proteobacteria	Alphaproteobacteria	Caulobacterales	Caulobacteraceae	Caulobacter	Ambiguous_taxa
48bf1f0a20040889755709518eb7f6cd	P1295.1005	19	Bacteria	Actinobacteria	Actinobacteria	Frankiales	Sporichthyaceae	Candidatus Planktophila	uncultured bacterium
bd49193be470d20e47d3a18aea486512	P1295.1005	570	Bacteria	Proteobacteria	Gammaproteobacteria	Betaproteobacteriales	Burkholderiaceae	Ralstonia	Ambiguous_taxa
da7705ecb959ffaec65667411fa6e25e	P1295.1005	230	Bacteria	Proteobacteria	Gammaproteobacteria	Betaproteobacteriales	Burkholderiaceae	Janthinobacterium	uncultured bacterium
a98e96bad64f38a49aaaa643b3b23318	P1295.1005	885	Bacteria	Planctomycetes	Planctomycetacia	Planctomycetales	Schlesneriaceae	Schlesneria	Planctomyces sp.
524c66aa2b7d7fb6bd80cd18362fae0f	P1295.1005	841	Bacteria	Planctomycetes	Planctomycetacia	Planctomycetales	Schlesneriaceae	Schlesneria	Planctomyces sp.
56db3e5039c26c394605ff5238dc0818	P1295.1005	1174	Bacteria	Planctomycetes	Planctomycetacia	Planctomycetales	Schlesneriaceae	Schlesneria	Planctomyces sp.
012f2bace41ea6a8aa4c341127a5e9d2	P1295.1005	108	Bacteria	Actinobacteria	Actinobacteria	Corynebacteriales	Corynebacteriaceae	Corynebacterium 1	Corynebacterium amycolatum
9d2f7465431c53b279d35bb1aa4cad6e	P1295.1005	350	Bacteria	Proteobacteria	Alphaproteobacteria	Rhodospirillales	uncultured	uncultured Rhodospirillaceae bacterium	uncultured Rhodospirillaceae bacterium
d5fe77b5e5f57196aee3b9d441557444	P1295.1005	29	Bacteria	Actinobacteria	Acidimicrobiia	Microtrichales	Ilumatobacteraceae	CL500-29 marine group	uncultured bacterium
56d82d6e295a181416b0fc863b17a15e	P1295.1005	802	Bacteria	Proteobacteria	Gammaproteobacteria	Pseudomonadales	Pseudomonadaceae	Pseudomonas	Pseudomonas sp. ICMP 19500
70b79d2f2e2b0270f4f2c908657a4767	P1295.1005	561	Bacteria	Planctomycetes	Planctomycetacia	Planctomycetales	Schlesneriaceae	Schlesneria	Planctomyces sp.
4f70c2a62a4939c3f57b79dea08aff79	P1295.1005	615	Bacteria	Planctomycetes	Planctomycetacia	Planctomycetales	Schlesneriaceae	Schlesneria	Planctomyces sp.
b16b18a6fce189f7049ab05927716a42	P1295.1005	628	Bacteria	Planctomycetes	Planctomycetacia	Planctomycetales	Schlesneriaceae	Schlesneria	Planctomyces sp.
5c15b1212bf78a64f6382d4f9edbded2	P1295.1005	10	Bacteria	Proteobacteria	Gammaproteobacteria	Oceanospirillales	Pseudohongiellaceae	Pseudohongiella	Uncultured Pseudospirillum sp.
dce44e5a82621e8903d544d308e87f41	P1295.1005	714	Bacteria	Planctomycetes	Planctomycetacia	Planctomycetales	Schlesneriaceae	Schlesneria	Planctomyces sp.
52181f1aaf01e33dcaab99eff2dee220	P1295.1005	14	Bacteria	Actinobacteria	Actinobacteria	Frankiales	Sporichthyaceae	uncultured actinobacterium	uncultured actinobacterium
8848402e1818741a3f197aea6dadb69e	P1295.1005	86	Bacteria	Actinobacteria	Actinobacteria	Micrococcales	Micrococcaceae	Arthrobacter	Ambiguous_taxa
53bd359128c5f06ad1361341008fa5a4	P1295.1005	94	Bacteria	Actinobacteria	Actinobacteria	Micrococcales	Micrococcaceae	Ambiguous_taxa	Ambiguous_taxa
eb7c8d6ef5e02197ded55e110b3bb503	P1295.1005	14	Bacteria	Planctomycetes	Phycisphaerae	Phycisphaerales	Phycisphaeraceae	CL500-3	uncultured bacterium
8646fef5aa7988182fac1b2c1ea364c7	P1295.1005	501	Bacteria	Proteobacteria	Gammaproteobacteria	Xanthomonadales	Rhodanobacteraceae	Oleiagrimonas	Ambiguous_taxa
11b64433848ec699f36bece855add057	P1295.1005	8	Bacteria	Planctomycetes	Planctomycetacia	Pirellulales	Pirellulaceae	uncultured	Ambiguous_taxa
efdfc6eaae19c308ece48b4b78675ad2	P1295.1005	20	Bacteria	Planctomycetes	Planctomycetacia	Pirellulales	Pirellulaceae	Pir4 lineage	metagenome
c127dc7e5602d9dc1ac50e25dccd1b74	P1295.1005	4	Bacteria	Actinobacteria	Acidimicrobiia	Microtrichales	Ilumatobacteraceae	CL500-29 marine group	Ambiguous_taxa
6f176971d94133fc2607e6609738978f	P1295.1005	250	Bacteria	Proteobacteria	Gammaproteobacteria	Betaproteobacteriales	Burkholderiaceae	Leptothrix	metagenome
f1c9027efc864397b7b0b8026b24cfb7	P1295.1005	10	Bacteria	Actinobacteria	Actinobacteria	Frankiales	Sporichthyaceae	hgcI clade	Ambiguous_taxa
037e736e7665a38f4d35cfc6c4a22e78	P1295.1005	349	Bacteria	Firmicutes	Bacilli	Bacillales	Paenibacillaceae	Brevibacillus	uncultured bacterium
fd8933cf2179c9e7500afe883964c413	P1295.1005	215	Bacteria	Patescibacteria	Saccharimonadia	Saccharimonadales	uncultured soil bacterium	uncultured soil bacterium	uncultured soil bacterium
d96d0488cf41949d365a6c2b2a88e150	P1295.1005	360	Bacteria	Patescibacteria	Parcubacteria	Candidatus Yonathbacteria	uncultured bacterium	uncultured bacterium	uncultured bacterium
aa98ffcf382373164f326479e51cb4a7	P1295.1005	2	Bacteria	Bacteroidetes	Rhodothermia	Rhodothermales	Rhodothermaceae	uncultured	uncultured Bacteroidetes bacterium
b71dfc0849ff5ea697fa8dd699a9aeb2	P1295.1005	317	Bacteria	Proteobacteria	Deltaproteobacteria	Bdellovibrionales	Bdellovibrionaceae	Bdellovibrio	uncultured bacterium
774efedfbbdb5dc7ea45b2b8b469e11e	P1295.1005	112	Bacteria	Patescibacteria	Parcubacteria	Candidatus Adlerbacteria	metagenome	metagenome	metagenome
a2705832734b23ebbe4f59b90b5cd1df	P1295.1005	115	Bacteria	Patescibacteria	Parcubacteria	Candidatus Yonathbacteria	uncultured bacterium	uncultured bacterium	uncultured bacterium
109f520d6fdfb0543e5905cb37aa6410	P1295.1005	191	Bacteria	Latescibacteria	Ambiguous_taxa	Ambiguous_taxa	Ambiguous_taxa	Ambiguous_taxa	Ambiguous_taxa
0a50000d891172b2d23e73c270ee97ff	P1295.1005	179	Bacteria	Aquificae	Aquificae	Hydrogenothermales	Hydrogenothermaceae	Sulfurihydrogenibium	Sulfurihydrogenibium sp. NBRC 101520
3a17857a8573e10dc734db595dad7037	P1295.1005	169	Bacteria	Actinobacteria	Thermoleophilia	Gaiellales	Gaiellaceae	Gaiella	metagenome
9f64fcbb8bd969b4e5ee4e1d1725eb26	P1295.1005	164	Bacteria	Cyanobacteria	Oxyphotobacteria	Synechococcales	Cyanobiaceae	Cyanobium PCC-6307	uncultured bacterium
0bcfa3d7d0d8243ab4ab1361c9ea1a28	P1295.1005	155	Bacteria	Verrucomicrobia	Verrucomicrobiae	Chthoniobacterales	Chthoniobacteraceae	Candidatus Udaeobacter	Candidatus Udaeobacter copiosus
99cdd440073b61ccc8c3ea51b98761ef	P1295.1005	153	Bacteria	Proteobacteria	Gammaproteobacteria	Enterobacteriales	Enterobacteriaceae	Enterobacter	Enterobacter sp. IAC/BECa-130
84f803e7020a1f2701a103caf164ab8b	P1295.1005	140	Bacteria	Verrucomicrobia	Verrucomicrobiae	Chthoniobacterales	Chthoniobacteraceae	Candidatus Udaeobacter	Candidatus Udaeobacter copiosus
e5b95ba20730c98af375e11c397fa730	P1295.1005	5	Bacteria	Verrucomicrobia	Verrucomicrobiae	Verrucomicrobiales	DEV007	uncultured bacterium	uncultured bacterium
37de6f8dc92c6e250d5bc503750560ed	P1295.1005	132	Bacteria	Verrucomicrobia	Verrucomicrobiae	Chthoniobacterales	Chthoniobacteraceae	Candidatus Udaeobacter	Candidatus Udaeobacter copiosus
15251e669b556adf50ad64d54b70f611	P1295.1005	6	Bacteria	Actinobacteria	Nitriliruptoria	Nitriliruptorales	Nitriliruptoraceae	uncultured bacterium	uncultured bacterium
54909d5435634844d4b47d76db010e84	P1295.1005	119	Bacteria	Verrucomicrobia	Verrucomicrobiae	Chthoniobacterales	Chthoniobacteraceae	Candidatus Udaeobacter	Candidatus Udaeobacter copiosus
207c686a22c4dc720c646c82a5803d08	P1295.1005	23	Bacteria	Patescibacteria	Parcubacteria	Candidatus Yonathbacteria	Candidatus Yonathbacteria bacterium RIFOXYC1_FULL_52_10	Candidatus Yonathbacteria bacterium RIFOXYC1_FULL_52_10	Candidatus Yonathbacteria bacterium RIFOXYC1_FULL_52_10
020ab10f08a751ee5c16d5376300e1b9	P1295.1005	116	Bacteria	Fusobacteria	Fusobacteriia	Fusobacteriales	Fusobacteriaceae	Fusobacterium	bacterium NLAE-zl-G378
5378162ad2fd0746cf70071308e75c11	P1295.1005	112	Bacteria	Verrucomicrobia	Verrucomicrobiae	Chthoniobacterales	Chthoniobacteraceae	Candidatus Udaeobacter	Candidatus Udaeobacter copiosus
7346d56ecb5aa770cfa19b935d26b4db	P1295.1005	104	Bacteria	Proteobacteria	Gammaproteobacteria	Xanthomonadales	Rhodanobacteraceae	Luteibacter	Luteibacter anthropi
ae9f2c143c8cd7fb01bb7efe5764bd06	P1295.1005	11	Bacteria	Proteobacteria	Alphaproteobacteria	Thalassobaculales	Thalassobaculaceae	Thalassobaculum	alpha proteobacterium BAL199
e845f342594a993a83f991e128873122	P1295.1005	93	Bacteria	Proteobacteria	Gammaproteobacteria	Enterobacteriales	Enterobacteriaceae	Enterobacter	Enterobacter sp. ZJUPD3
71b881e3d1ac0f681c422588eca233ee	P1295.1005	87	Bacteria	Firmicutes	Bacilli	Lactobacillales	Enterococcaceae	Ambiguous_taxa	Ambiguous_taxa
030cc5f2146d1365977d9cc2a72687ed	P1295.1005	21	Bacteria	Patescibacteria	Parcubacteria	uncultured bacterium	uncultured bacterium	uncultured bacterium	uncultured bacterium
e3d6a581088d595af93a2632400768a2	P1295.1005	79	Bacteria	Firmicutes	Bacilli	Lactobacillales	Lactobacillaceae	Lactobacillus	Lactobacillus sp. N3-10-1
ba4ceb87d4c31e1b8858e7d2f0c92017	P1295.1005	73	Bacteria	Patescibacteria	Parcubacteria	Candidatus Kaiserbacteria	uncultured bacterium	uncultured bacterium	uncultured bacterium
aaaf632e1e47b9a8d1b3788862487255	P1295.1005	75	Bacteria	Patescibacteria	Parcubacteria	Candidatus Adlerbacteria	uncultured bacterium	uncultured bacterium	uncultured bacterium
b9202ddeb238c1bf92a8b20b8796651c	P1295.1005	74	Bacteria	Proteobacteria	Gammaproteobacteria	Betaproteobacteriales	Burkholderiaceae	Ottowia	uncultured bacterium
a649e706be87df4fadfef4c807167afe	P1295.1005	64	Bacteria	Patescibacteria	Parcubacteria	Candidatus Nomurabacteria	uncultured soil bacterium	uncultured soil bacterium	uncultured soil bacterium
95631268e47ca3891986c61ac6fcbb98	P1295.1005	63	Bacteria	Patescibacteria	Parcubacteria	Candidatus Yanofskybacteria	Candidatus Yanofskybacteria bacterium GW2011_GWA2_41_22	Candidatus Yanofskybacteria bacterium GW2011_GWA2_41_22	Candidatus Yanofskybacteria bacterium GW2011_GWA2_41_22
281273e6d817f009dfc9726fcd826a87	P1295.1005	2	Bacteria	Planctomycetes	OM190	uncultured planctomycete	uncultured planctomycete	uncultured planctomycete	uncultured planctomycete
b0124e89f420c03c7e9bba7d02c26784	P1295.1005	4	Bacteria	Planctomycetes	Planctomycetacia	Pirellulales	Pirellulaceae	Pir4 lineage	uncultured Planctomycetales bacterium
6010482383246486fed4af05baeadf89	P1295.1005	37	Bacteria	Proteobacteria	Deltaproteobacteria	Oligoflexales	0319-6G20	uncultured proteobacterium	uncultured proteobacterium
77e900481db1c63cc4297d150dd2e7d7	P1295.1005	32	Bacteria	Patescibacteria	Parcubacteria	Candidatus Adlerbacteria	metagenome	metagenome	metagenome
a347ec3980c16ca6b2467607df048e20	P1295.1005	31	Archaea	Nanoarchaeaeota	Woesearchaeia	uncultured archaeon	uncultured archaeon	uncultured archaeon	uncultured archaeon
4ca1f74691d9119f667bf264dac5f20d	P1295.1005	14	Bacteria	Patescibacteria	Parcubacteria	Candidatus Azambacteria	uncultured bacterium	uncultured bacterium	uncultured bacterium
549865b7c827adf1a9f517205f50664a	P1295.1005	6	Bacteria	Patescibacteria	Parcubacteria	Parcubacteria group bacterium GW2011_GWA1_40_21	Parcubacteria group bacterium GW2011_GWA1_40_21	Parcubacteria group bacterium GW2011_GWA1_40_21	Parcubacteria group bacterium GW2011_GWA1_40_21
29ba6ad85fc9d5996c1610d53e7b1947	P1295.1006	30679	Bacteria	Bacteroidetes	Bacteroidia	Bacteroidales	Bacteroidaceae	Bacteroides	uncultured isopod gut bacterium
f47153cf2ad5e53e06300ccb96ded378	P1295.1006	18514	Bacteria	Gemmatimonadetes	Gemmatimonadetes	Gemmatimonadales	Gemmatimonadaceae	Gemmatimonas	uncultured bacterium SBRH63
28a0b8e709ee1db68ad7403720288b5d	P1295.1006	15655	Bacteria	Bacteroidetes	Bacteroidia	Bacteroidales	Bacteroidaceae	Bacteroides	uncultured isopod gut bacterium
b82abac1f6910d6cfcaa03b480d42111	P1295.1006	29341	Archaea	Euryarchaeota	Halobacteria	Halobacteriales	Halococcaceae	Halococcus	Halococcus sp.
b58455898b90be7b5ce432d2753d0071	P1295.1006	29998	Bacteria	Bacteroidetes	Bacteroidia	Bacteroidales	Bacteroidaceae	Bacteroides	uncultured isopod gut bacterium
af371be52fb7ca64f73e79fc8a4d0592	P1295.1006	27292	Bacteria	Bacteroidetes	Bacteroidia	Bacteroidales	Bacteroidaceae	Bacteroides	uncultured isopod gut bacterium
5b18b5103d702343ba5ec3bfcce4ad60	P1295.1006	15142	Bacteria	Proteobacteria	Gammaproteobacteria	Enterobacteriales	Enterobacteriaceae	Enterobacter	Enterobacteriaceae bacterium 124G
1e478dbf71c5c8d83f15e1e69b15eb37	P1295.1006	19642	Bacteria	Bacteroidetes	Bacteroidia	Cytophagales	Hymenobacteraceae	Hymenobacter	Hymenobacter sp. tsz18
aa35a552250ecd97c9c7b9c1f8359b52	P1295.1006	915	Bacteria	Proteobacteria	Gammaproteobacteria	Betaproteobacteriales	Burkholderiaceae	Variovorax	Variovorax paradoxus
6d7da1b9b93504217230257ba15d7d3a	P1295.1006	21007	Bacteria	Proteobacteria	Gammaproteobacteria	Enterobacteriales	Enterobacteriaceae	Enterobacter	Enterobacteriaceae bacterium 124G
56577f057b750e1902c2915852f122a1	P1295.1006	674	Bacteria	Proteobacteria	Alphaproteobacteria	Rhizobiales	Rhizobiaceae	Ensifer	Ambiguous_taxa
e31bd4456af00ef77af66b9e5d379697	P1295.1006	7426	Bacteria	Aquificae	Aquificae	Hydrogenothermales	Hydrogenothermaceae	Sulfurihydrogenibium	Sulfurihydrogenibium sp. NBRC 101520
3529b7851b9f2c263d7b728b0e13f1ba	P1295.1006	3518	Bacteria	Bacteroidetes	Bacteroidia	Cytophagales	Flammeovirgaceae	Sediminitomix	Sediminitomix flava
7d29bf4fe707561b761970e1e1561da3	P1295.1006	4733	Bacteria	Gemmatimonadetes	Gemmatimonadetes	Gemmatimonadales	Gemmatimonadaceae	Gemmatimonas	uncultured bacterium SBRH63
f28253047b489fd9a437d33a0af4dd28	P1295.1006	2773	Bacteria	Proteobacteria	Gammaproteobacteria	Enterobacteriales	Enterobacteriaceae	Cronobacter	Acinetobacter baumannii
a4323d0a2a6f85fa3f8c99c3ecc78ef3	P1295.1006	2561	Bacteria	Bacteroidetes	Bacteroidia	Cytophagales	Flammeovirgaceae	Sediminitomix	Sediminitomix flava
993c0b459b4b92dd88aafe3d1bbed9ac	P1295.1006	1132	Bacteria	Proteobacteria	Gammaproteobacteria	Alteromonadales	Pseudoalteromonadaceae	Pseudoalteromonas	Ambiguous_taxa
64190fa4ad2b9dbe1daa44b34f7b76fa	P1295.1006	371	Bacteria	Proteobacteria	Gammaproteobacteria	Betaproteobacteriales	Burkholderiaceae	Burkholderia-Caballeronia-Paraburkholderia	uncultured beta proteobacterium
6ea955053ef56ffec20f7b38c143e96a	P1295.1006	2405	Bacteria	Proteobacteria	Gammaproteobacteria	Methylococcales	Methylococcaceae	Methylocaldum	Methylocaldum sp. E10a
dee382914644bc041a22475febcf2067	P1295.1006	2145	Bacteria	Proteobacteria	Gammaproteobacteria	Methylococcales	Methylococcaceae	Methylocaldum	Methylocaldum sp. E10a
12c7eab0bb047c624ebf9111130afa64	P1295.1006	3763	Bacteria	Proteobacteria	Gammaproteobacteria	Xanthomonadales	Rhodanobacteraceae	Oleiagrimonas	Ambiguous_taxa
b9759c74fac35a344a321df4a066dea1	P1295.1006	335	Bacteria	Proteobacteria	Gammaproteobacteria	Betaproteobacteriales	Burkholderiaceae	Acidovorax	uncultured Acidovorax sp.
4346f04b61d1a1f27a8b8442223600f2	P1295.1006	1937	Bacteria	Bacteroidetes	Bacteroidia	Cytophagales	Flammeovirgaceae	Sediminitomix	Sediminitomix flava
a17bb4c7eb855ed50ae989a13885fbd8	P1295.1006	4065	Archaea	Euryarchaeota	Methanopyri	Methanopyrales	Methanopyraceae	Methanopyrus	Methanopyrus kandleri
cd4c14f0168b03dd1e7ff92f5d09ea98	P1295.1006	1908	Bacteria	Bacteroidetes	Bacteroidia	Cytophagales	Flammeovirgaceae	Sediminitomix	Sediminitomix flava
a1992497d57205cd9c3f512f11984303	P1295.1006	1868	Bacteria	Proteobacteria	Gammaproteobacteria	Xanthomonadales	Rhodanobacteraceae	Oleiagrimonas	Ambiguous_taxa
0c6cbbb45e70391ad49153c22d2fb287	P1295.1006	1710	Bacteria	Proteobacteria	Gammaproteobacteria	Xanthomonadales	Rhodanobacteraceae	Luteibacter	Luteibacter anthropi
38c6a47c0dfd1abbe42c0f756318aca8	P1295.1006	10	Bacteria	Cyanobacteria	Oxyphotobacteria	Chloroplast	uncultured Cryptomonadaceae	uncultured Cryptomonadaceae	uncultured Cryptomonadaceae
b3fb342dcf628e62c3c85b45b6ebba29	P1295.1006	1432	Bacteria	Proteobacteria	Gammaproteobacteria	Oceanospirillales	Halomonadaceae	Halomonas	Halomonas caseinilytica
74213be12a337d606c6ed13c799b40c0	P1295.1006	134	Bacteria	Cyanobacteria	Oxyphotobacteria	Synechococcales	Cyanobiaceae	Cyanobium PCC-6307	uncultured Synechococcus sp.
80cb9a2e729c96be7fdd560d3d0b2f81	P1295.1006	561	Bacteria	Actinobacteria	Acidimicrobiia	Microtrichales	Ilumatobacteraceae	CL500-29 marine group	uncultured actinobacterium
a55e4838141e234c8e0ae2aac115f42e	P1295.1006	169	Bacteria	Proteobacteria	Gammaproteobacteria	Betaproteobacteriales	Burkholderiaceae	Herminiimonas	uncultured bacterium
8d819310c96f35bc6499a6e61a93bf5c	P1295.1006	3	Bacteria	Proteobacteria	Alphaproteobacteria	Rhodobacterales	Rhodobacteraceae	Pseudorhodobacter	Ambiguous_taxa
e8cffef85dd26ce23699498f5e5b6743	P1295.1006	219	Bacteria	Actinobacteria	Actinobacteria	Frankiales	Sporichthyaceae	hgcI clade	Ambiguous_taxa
e598d444060857c4f57fe0f393451398	P1295.1006	10	Bacteria	Bacteroidetes	Bacteroidia	Flavobacteriales	Flavobacteriaceae	NS3a marine group	uncultured marine bacterium
5d11cd840a1afa1286346e825c86311b	P1295.1006	106	Bacteria	Actinobacteria	Acidimicrobiia	Microtrichales	Ilumatobacteraceae	CL500-29 marine group	Ambiguous_taxa
c1bff62ca6551017786f48c3316bce08	P1295.1006	326	Bacteria	Actinobacteria	Actinobacteria	Pseudonocardiales	Pseudonocardiaceae	Lechevalieria	Ambiguous_taxa
084d6bcd9227d5c4c174d2850ca422a2	P1295.1006	52	Bacteria	Actinobacteria	Actinobacteria	PeM15	uncultured Actinomycetales bacterium	uncultured Actinomycetales bacterium	uncultured Actinomycetales bacterium
d3cab4671d6a532b2c926e243854c8a3	P1295.1006	220	Bacteria	Proteobacteria	Gammaproteobacteria	Enterobacteriales	Enterobacteriaceae	Pantoea	Pantoea ananatis
b02e7675e59433e70d90d01473901190	P1295.1006	737	Bacteria	Proteobacteria	Gammaproteobacteria	Oceanospirillales	Halomonadaceae	Halomonas	Halomonas caseinilytica
8735c48cf0bbce6d4eb44656960a6f9f	P1295.1006	321	Bacteria	Proteobacteria	Gammaproteobacteria	Xanthomonadales	Xanthomonadaceae	Stenotrophomonas	Ambiguous_taxa
1f4f59b79e67c27ab5a6aad3d8667a39	P1295.1006	267	Bacteria	Proteobacteria	Alphaproteobacteria	Caulobacterales	Caulobacteraceae	Caulobacter	Ambiguous_taxa
48bf1f0a20040889755709518eb7f6cd	P1295.1006	185	Bacteria	Actinobacteria	Actinobacteria	Frankiales	Sporichthyaceae	Candidatus Planktophila	uncultured bacterium
168ed1a7f1ca3dcce762fe20d68f9341	P1295.1006	1016	Bacteria	Proteobacteria	Gammaproteobacteria	Oceanospirillales	Halomonadaceae	Halomonas	Halomonas caseinilytica
a98e96bad64f38a49aaaa643b3b23318	P1295.1006	1091	Bacteria	Planctomycetes	Planctomycetacia	Planctomycetales	Schlesneriaceae	Schlesneria	Planctomyces sp.
524c66aa2b7d7fb6bd80cd18362fae0f	P1295.1006	1067	Bacteria	Planctomycetes	Planctomycetacia	Planctomycetales	Schlesneriaceae	Schlesneria	Planctomyces sp.
009957a902ed7ef9aa36b0b92d83f7ab	P1295.1006	735	Bacteria	Proteobacteria	Gammaproteobacteria	Oceanospirillales	Halomonadaceae	Halomonas	Halomonas caseinilytica
b1cc9159373d4902afa7b7844dd622e7	P1295.1006	20	Bacteria	Proteobacteria	Gammaproteobacteria	SAR86 clade	Ambiguous_taxa	Ambiguous_taxa	Ambiguous_taxa
eb6decad3cb3dc825b4b7f98d4b4abed	P1295.1006	959	Bacteria	Chloroflexi	Dehalococcoidia	SAR202 clade	Chloroflexi bacterium SCGC AB-629-P13	Chloroflexi bacterium SCGC AB-629-P13	Chloroflexi bacterium SCGC AB-629-P13
d5fe77b5e5f57196aee3b9d441557444	P1295.1006	183	Bacteria	Actinobacteria	Acidimicrobiia	Microtrichales	Ilumatobacteraceae	CL500-29 marine group	uncultured bacterium
637e78193a03bf16e2d1d75acb10d002	P1295.1006	34	Bacteria	Actinobacteria	Acidimicrobiia	Microtrichales	uncultured	Ambiguous_taxa	Ambiguous_taxa
56d82d6e295a181416b0fc863b17a15e	P1295.1006	963	Bacteria	Proteobacteria	Gammaproteobacteria	Pseudomonadales	Pseudomonadaceae	Pseudomonas	Pseudomonas sp. ICMP 19500
ce1a55e874dd750332e1971088a1e664	P1295.1006	171	Bacteria	Firmicutes	Bacilli	Bacillales	Staphylococcaceae	Staphylococcus	Staphylococcus aureus
f25e86feeafe8e14c131f7ad26e61a97	P1295.1006	44	Bacteria	Cyanobacteria	Oxyphotobacteria	Synechococcales	Cyanobiaceae	Synechococcus CC9902	Ambiguous_taxa
4e6fb7043a8b62ddf61c6dc4465926a6	P1295.1006	30	Bacteria	Actinobacteria	Actinobacteria	Micrococcales	Microbacteriaceae	Candidatus Aquiluna	uncultured bacterium
c13c9ee8efc41f3ddbe3693601ab3d9f	P1295.1006	22	Bacteria	Actinobacteria	Actinobacteria	PeM15	metagenome	metagenome	metagenome
69212e630141479b9a8b23685d4d5bd2	P1295.1006	67	Bacteria	Actinobacteria	Actinobacteria	Propionibacteriales	Propionibacteriaceae	Cutibacterium	Ambiguous_taxa
07094ea0a4920442768700c060d9a216	P1295.1006	785	Bacteria	Proteobacteria	Gammaproteobacteria	Competibacterales	Competibacteraceae	Plasticicumulans	Plasticicumulans lactativorans
182283b72f6567bd4b34d7bea69812aa	P1295.1006	552	Bacteria	Proteobacteria	Gammaproteobacteria	Methylococcales	Methylococcaceae	Methylocaldum	Methylocaldum sp. E10a
5c15b1212bf78a64f6382d4f9edbded2	P1295.1006	32	Bacteria	Proteobacteria	Gammaproteobacteria	Oceanospirillales	Pseudohongiellaceae	Pseudohongiella	Uncultured Pseudospirillum sp.
a5cb31170b308923ec04398d0ebfd5b7	P1295.1006	10	Bacteria	Proteobacteria	Alphaproteobacteria	Rhodobacterales	Rhodobacteraceae	Tateyamaria	uncultured bacterium
68ea79614ce5bad4a92ac36d0ebf8332	P1295.1006	6	Bacteria	Actinobacteria	Actinobacteria	Micrococcales	Microbacteriaceae	Candidatus Aquiluna	Ambiguous_taxa
52181f1aaf01e33dcaab99eff2dee220	P1295.1006	84	Bacteria	Actinobacteria	Actinobacteria	Frankiales	Sporichthyaceae	uncultured actinobacterium	uncultured actinobacterium
3799fdfcd4caff6addb250bf9d26e676	P1295.1006	482	Bacteria	Proteobacteria	Gammaproteobacteria	Xanthomonadales	Rhodanobacteraceae	Oleiagrimonas	Ambiguous_taxa
b9ca36d900f69528ae887c5e64c558d2	P1295.1006	514	Bacteria	Proteobacteria	Gammaproteobacteria	Methylococcales	Methylococcaceae	Methylocaldum	Methylocaldum sp. E10a
aabea16c01d984c402de46c34711c0de	P1295.1006	10	Bacteria	Proteobacteria	Gammaproteobacteria	OM182 clade	Ambiguous_taxa	Ambiguous_taxa	Ambiguous_taxa
e010af057de5ef1bce8bc95c01c5ea0f	P1295.1006	717	Bacteria	Proteobacteria	Gammaproteobacteria	Ectothiorhodospirales	Thioalkalispiraceae	Thiohalophilus	sulfur-oxidizing bacterium NDII1.1
d3fc1e56d663bf67176c6e7dede15988	P1295.1006	255	Bacteria	Actinobacteria	Actinobacteria	Corynebacteriales	Corynebacteriaceae	Corynebacterium 1	uncultured bacterium
221ed7904fedb23bc58c0f3775c322fe	P1295.1006	15	Bacteria	Proteobacteria	Gammaproteobacteria	Betaproteobacteriales	Methylophilaceae	OM43 clade	Ambiguous_taxa
8cc94b54cdde95d8112fdbacc72c2f8f	P1295.1006	16	Bacteria	Bacteroidetes	Bacteroidia	Cytophagales	Cyclobacteriaceae	Algoriphagus	uncultured Hongiella sp.
581e76b1243b258108fc7e0e629559eb	P1295.1006	8	Bacteria	Cyanobacteria	Oxyphotobacteria	Nostocales	Nostocaceae	Dolichospermum NIES41	Ambiguous_taxa
e2a2081af54eb4852a9a6fee3a4e967b	P1295.1006	134	Bacteria	Proteobacteria	Gammaproteobacteria	Betaproteobacteriales	Burkholderiaceae	Aquabacterium	Ambiguous_taxa
eb7c8d6ef5e02197ded55e110b3bb503	P1295.1006	80	Bacteria	Planctomycetes	Phycisphaerae	Phycisphaerales	Phycisphaeraceae	CL500-3	uncultured bacterium
a08c8a98a1169771a9a5916c81e32a89	P1295.1006	12	Bacteria	Verrucomicrobia	Verrucomicrobiae	Methylacidiphilales	Methylacidiphilaceae	uncultured	Ambiguous_taxa
a5e4638bea7b06a2fd74be4ec40fcc68	P1295.1006	8	Bacteria	Verrucomicrobia	Verrucomicrobiae	Chthoniobacterales	Chthoniobacteraceae	LD29	Ambiguous_taxa
f2a88ae029bafce221dc58540ae52b00	P1295.1006	31	Bacteria	Planctomycetes	Planctomycetacia	Pirellulales	Pirellulaceae	Pir4 lineage	metagenome
17f335346e4b65c84444e40b51f5cee3	P1295.1006	237	Bacteria	Actinobacteria	Actinobacteria	Corynebacteriales	Corynebacteriaceae	Corynebacterium 1	Corynebacterium glutamicum
2641a7a083872e29cb32774568fb92ec	P1295.1006	38	Bacteria	Actinobacteria	Actinobacteria	Frankiales	Sporichthyaceae	Ambiguous_taxa	Ambiguous_taxa
ce174117816ddaf88959b5604f3902e9	P1295.1006	103	Bacteria	Cyanobacteria	Oxyphotobacteria	Chloroplast	Cucumis sativus (cucumber)	Cucumis sativus (cucumber)	Cucumis sativus (cucumber)
11b64433848ec699f36bece855add057	P1295.1006	50	Bacteria	Planctomycetes	Planctomycetacia	Pirellulales	Pirellulaceae	uncultured	Ambiguous_taxa
2677ff1c47ad73233cb4f581468870ce	P1295.1006	26	Bacteria	Bacteroidetes	Bacteroidia	Flavobacteriales	Crocinitomicaceae	Fluviicola	Ambiguous_taxa
2cf5f75f6f6b908f5ec1779f0e050ed2	P1295.1006	5	Bacteria	Proteobacteria	Gammaproteobacteria	Cellvibrionales	Halieaceae	Halioglobus	Ambiguous_taxa
f620494f0291f5f1a1cd3cf551cd8e94	P1295.1006	246	Bacteria	Cyanobacteria	Oxyphotobacteria	Chloroplast	Picea glauca (white spruce)	Picea glauca (white spruce)	Picea glauca (white spruce)
db7da89072827b00ce61aa0517977cce	P1295.1006	125	Bacteria	Proteobacteria	Gammaproteobacteria	Gammaproteobacteria Incertae Sedis	Unknown Family	Acidibacter	Ambiguous_taxa
504309eafcaf0238c2f1ed5603567624	P1295.1006	5	Bacteria	Proteobacteria	Alphaproteobacteria	Rhodobacterales	Rhodobacteraceae	Roseibacterium	Roseobacter sp. WM2
b23bfa391a8a5112f4625f01e64aa0ee	P1295.1006	151	Bacteria	Proteobacteria	Alphaproteobacteria	Rhizobiales	Rhizobiaceae	Aquamicrobium	Ambiguous_taxa
efdfc6eaae19c308ece48b4b78675ad2	P1295.1006	47	Bacteria	Planctomycetes	Planctomycetacia	Pirellulales	Pirellulaceae	Pir4 lineage	metagenome
c127dc7e5602d9dc1ac50e25dccd1b74	P1295.1006	48	Bacteria	Actinobacteria	Acidimicrobiia	Microtrichales	Ilumatobacteraceae	CL500-29 marine group	Ambiguous_taxa
a064b007cb1228a44ef1c9747e6372a4	P1295.1006	15	Bacteria	Actinobacteria	Acidimicrobiia	Microtrichales	Ilumatobacteraceae	CL500-29 marine group	marine metagenome
3e62d1e0f55eaa8ff85a1c1e2b6192f5	P1295.1006	69	Bacteria	Bacteroidetes	Bacteroidia	Flavobacteriales	Weeksellaceae	Cloacibacterium	Ambiguous_taxa
37fbd4136ca1d529682e6d8984bb1c23	P1295.1006	4	Bacteria	Proteobacteria	Gammaproteobacteria	Betaproteobacteriales	Nitrosomonadaceae	IS-44	uncultured marine bacterium
541585606ec52abff907f62f176252c2	P1295.1006	20	Bacteria	Planctomycetes	Phycisphaerae	Phycisphaerales	Phycisphaeraceae	CL500-3	uncultured bacterium
6100d74bba9e7f205fc17baad1d54ac4	P1295.1006	27	Bacteria	Planctomycetes	Planctomycetacia	Planctomycetales	Rubinisphaeraceae	uncultured	Ambiguous_taxa
5ec56b1c6b990bde244c311ee178ea97	P1295.1006	30	Bacteria	Actinobacteria	Acidimicrobiia	Microtrichales	Ilumatobacteraceae	CL500-29 marine group	metagenome
c3990f6da00de59c7841d663ee88571c	P1295.1006	24	Bacteria	Actinobacteria	Actinobacteria	Micrococcales	Microbacteriaceae	Agrococcus	Ambiguous_taxa
f1c9027efc864397b7b0b8026b24cfb7	P1295.1006	62	Bacteria	Actinobacteria	Actinobacteria	Frankiales	Sporichthyaceae	hgcI clade	Ambiguous_taxa
b16fecf4fe8ac564ba1546a5ff3d4029	P1295.1006	29	Bacteria	Firmicutes	Bacilli	Bacillales	Paenibacillaceae	Paenibacillus	Paenibacillus pasadenensis
c4eb9378c78ea79baa4b0d70dd402704	P1295.1006	10	Bacteria	Bacteroidetes	Bacteroidia	Flavobacteriales	Cryomorphaceae	uncultured	Ambiguous_taxa
9426f13caa83ab2adc9dd7eee4dde738	P1295.1006	395	Bacteria	Proteobacteria	Gammaproteobacteria	Oceanospirillales	Hahellaceae	Hahella	metagenome
eb8ba8669e45e9054e9de444f4bbf42b	P1295.1006	204	Bacteria	Cyanobacteria	Oxyphotobacteria	Chloroplast	Virgulinella fragilis	Virgulinella fragilis	Virgulinella fragilis
89e75f603913ebc23875c53478ced720	P1295.1006	142	Bacteria	Actinobacteria	Actinobacteria	Corynebacteriales	Corynebacteriaceae	Corynebacterium 1	Corynebacterium afermentans subsp. afermentans
bd8c5099325c39eb97b82222357bf617	P1295.1006	4	Bacteria	Verrucomicrobia	Verrucomicrobiae	Verrucomicrobiales	Rubritaleaceae	Luteolibacter	uncultured Verrucomicrobiaceae bacterium
aa98ffcf382373164f326479e51cb4a7	P1295.1006	19	Bacteria	Bacteroidetes	Rhodothermia	Rhodothermales	Rhodothermaceae	uncultured	uncultured Bacteroidetes bacterium
c94aff1b654e50ce905f51c3657e425d	P1295.1006	283	Bacteria	Chloroflexi	Anaerolineae	Anaerolineales	Anaerolineaceae	uncultured	uncultured Chloroflexi bacterium
a24f17c497b23d9dc94495f5cb2a8f47	P1295.1006	9	Bacteria	Proteobacteria	Alphaproteobacteria	Rhodospirillales	AEGEAN-169 marine group	Ambiguous_taxa	Ambiguous_taxa
1b2bd640aa9d86688960f36578437515	P1295.1006	30	Bacteria	Actinobacteria	Acidimicrobiia	Microtrichales	Ilumatobacteraceae	Ilumatobacter	metagenome
826d006f2a2f5dae8dd86d51aa1cf636	P1295.1006	4	Bacteria	Proteobacteria	Alphaproteobacteria	Micropepsales	Micropepsaceae	uncultured	metagenome
ab2441cc2fd1300c006fa8d045f36733	P1295.1006	11	Bacteria	Actinobacteria	Thermoleophilia	Gaiellales	uncultured	metagenome	metagenome
fe6e16caa1487830c2e50b1fda5e38ab	P1295.1006	41	Bacteria	Planctomycetes	Planctomycetacia	Pirellulales	Pirellulaceae	uncultured	Ambiguous_taxa
7a53882bfbca440d5c3af9d479bce35c	P1295.1006	21	Bacteria	Bacteroidetes	Bacteroidia	Flavobacteriales	Flavobacteriaceae	NS5 marine group	Ambiguous_taxa
dbf4928c4ea5bc87e9ba074233235364	P1295.1006	4	Bacteria	Cyanobacteria	Oxyphotobacteria	Chloroplast	uncultured cyanobacterium	uncultured cyanobacterium	uncultured cyanobacterium
e5b95ba20730c98af375e11c397fa730	P1295.1006	50	Bacteria	Verrucomicrobia	Verrucomicrobiae	Verrucomicrobiales	DEV007	uncultured bacterium	uncultured bacterium
15251e669b556adf50ad64d54b70f611	P1295.1006	32	Bacteria	Actinobacteria	Nitriliruptoria	Nitriliruptorales	Nitriliruptoraceae	uncultured bacterium	uncultured bacterium
05223c491b3aff0f0c5acba7f691b1db	P1295.1006	4	Bacteria	Cyanobacteria	Oxyphotobacteria	Chloroplast	Monodopsis sp. MarTras21	Monodopsis sp. MarTras21	Monodopsis sp. MarTras21
070b80d6c0784b6884b53b6ce281d122	P1295.1006	122	Bacteria	Verrucomicrobia	Verrucomicrobiae	Chthoniobacterales	Chthoniobacteraceae	Candidatus Udaeobacter	Candidatus Udaeobacter copiosus
40763d3785443e5a16dbe3d65c471302	P1295.1006	37	Bacteria	Cyanobacteria	Oxyphotobacteria	Chloroplast	Virgulinella fragilis	Virgulinella fragilis	Virgulinella fragilis
6d41755533424661683320af676fa49c	P1295.1006	15	Bacteria	Planctomycetes	Phycisphaerae	Phycisphaerales	Phycisphaeraceae	CL500-3	Ambiguous_taxa
f86191fb61bcfb56a4fe4fb61388fbfc	P1295.1006	7	Bacteria	Chloroflexi	SL56 marine group	Ambiguous_taxa	Ambiguous_taxa	Ambiguous_taxa	Ambiguous_taxa
f6ae092368910d2c9ca61e1dedf36b7d	P1295.1006	84	Bacteria	Patescibacteria	Parcubacteria	Candidatus Azambacteria	uncultured bacterium	uncultured bacterium	uncultured bacterium
6c6863c5d491a042e6cb616b158c6f72	P1295.1006	31	Bacteria	Bacteroidetes	Bacteroidia	Flavobacteriales	Flavobacteriaceae	Confluentibacter	uncultured bacterium
ae9f2c143c8cd7fb01bb7efe5764bd06	P1295.1006	37	Bacteria	Proteobacteria	Alphaproteobacteria	Thalassobaculales	Thalassobaculaceae	Thalassobaculum	alpha proteobacterium BAL199
81e862dc0e546e9147ca3125f230b8d1	P1295.1006	88	Bacteria	Firmicutes	Bacilli	Bacillales	Alicyclobacillaceae	Alicyclobacillus	uncultured low G+C Gram-positive bacterium
4660d667ba9b692ea200e553c63101ec	P1295.1006	81	Bacteria	Aquificae	Aquificae	Hydrogenothermales	Hydrogenothermaceae	Sulfurihydrogenibium	Sulfurihydrogenibium sp. NBRC 101520
daef9d1dd0e95d132e603b870bf23adc	P1295.1006	76	Bacteria	Proteobacteria	Gammaproteobacteria	Methylococcales	Methylococcaceae	Methylocaldum	Methylocaldum sp. E10a
268a89f110ef3e59661844501d1d197e	P1295.1006	74	Bacteria	Patescibacteria	Parcubacteria	uncultured bacterium	uncultured bacterium	uncultured bacterium	uncultured bacterium
0515e4804dc5eb6c6fbf9bc798de6410	P1295.1006	72	Bacteria	Proteobacteria	Gammaproteobacteria	Cellvibrionales	Cellvibrionaceae	Marinagarivorans	uncultured gamma proteobacterium
33439fef746d441da9e52168e56627a6	P1295.1006	65	Bacteria	Bacteroidetes	Bacteroidia	Flavobacteriales	Flavobacteriaceae	Flavobacterium	Ambiguous_taxa
8bd7bebc36df97f53269d42ed0b5f15a	P1295.1006	10	Bacteria	Proteobacteria	Alphaproteobacteria	Kordiimonadales	uncultured	uncultured alpha proteobacterium	uncultured alpha proteobacterium
97b6844cb94700bb19367e0750307481	P1295.1006	60	Bacteria	Firmicutes	Bacilli	Bacillales	Alicyclobacillaceae	Alicyclobacillus	uncultured low G+C Gram-positive bacterium
1321f9ccd2618d786a55c2b9feed96dc	P1295.1006	59	Bacteria	Bacteroidetes	Bacteroidia	Flavobacteriales	Weeksellaceae	Elizabethkingia	Ambiguous_taxa
3ca26abf6bc6f6cd418eb29e47b7abc3	P1295.1006	57	Bacteria	Verrucomicrobia	Verrucomicrobiae	Chthoniobacterales	Chthoniobacteraceae	Candidatus Udaeobacter	Candidatus Udaeobacter copiosus
4cfc3da400b27c5e9effba66b626861a	P1295.1006	57	Bacteria	Gemmatimonadetes	Gemmatimonadetes	Gemmatimonadales	Gemmatimonadaceae	Gemmatimonas	wastewater metagenome
281273e6d817f009dfc9726fcd826a87	P1295.1006	31	Bacteria	Planctomycetes	OM190	uncultured planctomycete	uncultured planctomycete	uncultured planctomycete	uncultured planctomycete
4aa5340e14b889960018c2be1949f4fa	P1295.1006	55	Bacteria	Proteobacteria	Gammaproteobacteria	Enterobacteriales	Enterobacteriaceae	Cronobacter	Acinetobacter baumannii
b0124e89f420c03c7e9bba7d02c26784	P1295.1006	34	Bacteria	Planctomycetes	Planctomycetacia	Pirellulales	Pirellulaceae	Pir4 lineage	uncultured Planctomycetales bacterium
23d10d85240b3dee5a7909dbb0f85579	P1295.1006	8	Bacteria	Verrucomicrobia	Verrucomicrobiae	Opitutales	Opitutaceae	Cephaloticoccus	uncultured bacterium
aa639e6bd98f182e5caf0ac929e8c8b3	P1295.1006	10	Bacteria	Proteobacteria	Alphaproteobacteria	Rhodobacterales	Rhodobacteraceae	Ketogulonicigenium	uncultured bacterium
0297692e54f8132849cc4903f87a9f39	P1295.1006	43	Bacteria	Planctomycetes	Planctomycetacia	Planctomycetales	Rubinisphaeraceae	Planctomicrobium	Ambiguous_taxa
9dafb3606c504185db42e142e2608eb0	P1295.1006	10	Bacteria	Actinobacteria	Actinobacteria	Propionibacteriales	Nocardioidaceae	Kribbella	Ambiguous_taxa
20af2ed9ed283757038673e16931ecc5	P1295.1006	41	Bacteria	Patescibacteria	Parcubacteria	Candidatus Nomurabacteria	uncultured soil bacterium	uncultured soil bacterium	uncultured soil bacterium
1fa2deeac8a8de6c1b0720703febec58	P1295.1006	40	Bacteria	Firmicutes	Bacilli	Lactobacillales	Streptococcaceae	Streptococcus	uncultured Streptococcaceae bacterium
9a5f2ab50880279fad0e6d33b54c451b	P1295.1006	40	Bacteria	Proteobacteria	Gammaproteobacteria	Competibacterales	Competibacteraceae	Plasticicumulans	Plasticicumulans lactativorans
5968040d71f9c1885caaaad84f51768f	P1295.1006	10	Bacteria	Patescibacteria	Parcubacteria	Candidatus Yonathbacteria	Candidatus Yonathbacteria bacterium RIFOXYC1_FULL_52_10	Candidatus Yonathbacteria bacterium RIFOXYC1_FULL_52_10	Candidatus Yonathbacteria bacterium RIFOXYC1_FULL_52_10
e00d290b6e38ec42b4c0edc30dc8cd41	P1295.1006	36	Bacteria	Proteobacteria	Gammaproteobacteria	Xanthomonadales	Rhodanobacteraceae	Luteibacter	Luteibacter anthropi
56ab3c6d55554e175b5f5ccf94432816	P1295.1006	34	Bacteria	Bacteroidetes	Bacteroidia	Flavobacteriales	Cryomorphaceae	Phaeocystidibacter	Phaeocystidibacter luteus
87744577eb54404e6d1006e4ab01cd40	P1295.1006	33	Bacteria	Bacteroidetes	Bacteroidia	Bacteroidales	Bacteroidaceae	Bacteroides	uncultured isopod gut bacterium
5685999325b24556314f5c57769e2def	P1295.1006	3	Bacteria	Verrucomicrobia	Verrucomicrobiae	Opitutales	Puniceicoccaceae	Cerasicoccus	uncultured Verrucomicrobia bacterium
61169c96b574dc9409999b3bd421c765	P1295.1006	26	Bacteria	Firmicutes	Bacilli	Bacillales	Alicyclobacillaceae	Alicyclobacillus	uncultured low G+C Gram-positive bacterium
f84641a6bf84ce6a1ed43a5c6f5a6a37	P1295.1006	13	Bacteria	Planctomycetes	OM190	uncultured Planctomycetaceae bacterium	uncultured Planctomycetaceae bacterium	uncultured Planctomycetaceae bacterium	uncultured Planctomycetaceae bacterium
c8b33fe86f37c9daa9fa26a2663dff25	P1295.1006	8	Bacteria	Proteobacteria	Deltaproteobacteria	Bdellovibrionales	Bdellovibrionaceae	OM27 clade	uncultured bacterium
af4d2ef48399d97152287c9799c73b2d	P1295.1006	10	Bacteria	Acidobacteria	Subgroup 6	metagenome	metagenome	metagenome	metagenome
79c6dd6703e45c6283c038932b77f727	P1295.1006	15	Bacteria	Proteobacteria	Alphaproteobacteria	Thalassobaculales	Thalassobaculaceae	Thalassobaculum	Ambiguous_taxa
30935dc974a961646dae55c5bd46f0d3	P1295.1006	14	Bacteria	Proteobacteria	Alphaproteobacteria	uncultured	uncultured alpha proteobacterium	uncultured alpha proteobacterium	uncultured alpha proteobacterium
263eabad47beaa9657d8ef1629062572	P1295.1006	5	Bacteria	Bacteroidetes	Rhodothermia	Balneolales	Balneolaceae	CK06-06-Mud-MAS4B-21	uncultured bacterium
0fd7bd12fcf9312714529b16f6fdaa99	P1295.1006	9	Bacteria	Proteobacteria	Deltaproteobacteria	Bdellovibrionales	Bdellovibrionaceae	OM27 clade	uncultured marine bacterium
d069945b42a31c0150ae5703863e3b37	P1295.1006	2	Bacteria	Actinobacteria	Actinobacteria	Streptomycetales	Streptomycetaceae	Streptomyces	Streptomyces regensis
2434e9467f0f76c60cdfec753484bdbb	P1295.1006	5	Bacteria	Proteobacteria	Gammaproteobacteria	Legionellales	Legionellaceae	Legionella	uncultured bacterium
c2863d894d04deec31ddba4f86343088	P1295.1006	2	Bacteria	Bacteroidetes	Bacteroidia	Bacteroidales	Rikenellaceae	Blvii28 wastewater-sludge group	Ambiguous_taxa
29ba6ad85fc9d5996c1610d53e7b1947	P1295.1007	22469	Bacteria	Bacteroidetes	Bacteroidia	Bacteroidales	Bacteroidaceae	Bacteroides	uncultured isopod gut bacterium
62f6a6d2813e7bf9fe475bb182f99665	P1295.1007	17837	Bacteria	Bacteroidetes	Bacteroidia	Bacteroidales	Bacteroidaceae	Bacteroides	uncultured isopod gut bacterium
f47153cf2ad5e53e06300ccb96ded378	P1295.1007	14426	Bacteria	Gemmatimonadetes	Gemmatimonadetes	Gemmatimonadales	Gemmatimonadaceae	Gemmatimonas	uncultured bacterium SBRH63
ea2efc846ca82b769b2a1cec935ac8ea	P1295.1007	16802	Bacteria	Bacteroidetes	Bacteroidia	Bacteroidales	Bacteroidaceae	Bacteroides	uncultured isopod gut bacterium
5042fea875d001086ae302150b46788f	P1295.1007	16050	Bacteria	Bacteroidetes	Bacteroidia	Bacteroidales	Bacteroidaceae	Bacteroides	uncultured isopod gut bacterium
28a0b8e709ee1db68ad7403720288b5d	P1295.1007	12195	Bacteria	Bacteroidetes	Bacteroidia	Bacteroidales	Bacteroidaceae	Bacteroides	uncultured isopod gut bacterium
5b18b5103d702343ba5ec3bfcce4ad60	P1295.1007	11309	Bacteria	Proteobacteria	Gammaproteobacteria	Enterobacteriales	Enterobacteriaceae	Enterobacter	Enterobacteriaceae bacterium 124G
0acdd672c3059451a676a5f0149a5f78	P1295.1007	12584	Bacteria	Bacteroidetes	Bacteroidia	Bacteroidales	Bacteroidaceae	Bacteroides	uncultured isopod gut bacterium
aa35a552250ecd97c9c7b9c1f8359b52	P1295.1007	1466	Bacteria	Proteobacteria	Gammaproteobacteria	Betaproteobacteriales	Burkholderiaceae	Variovorax	Variovorax paradoxus
cff150464872ad816e37f3eca607d33f	P1295.1007	11625	Bacteria	Bacteroidetes	Bacteroidia	Cytophagales	Hymenobacteraceae	Hymenobacter	Hymenobacter sp. tsz18
56577f057b750e1902c2915852f122a1	P1295.1007	583	Bacteria	Proteobacteria	Alphaproteobacteria	Rhizobiales	Rhizobiaceae	Ensifer	Ambiguous_taxa
e31bd4456af00ef77af66b9e5d379697	P1295.1007	6675	Bacteria	Aquificae	Aquificae	Hydrogenothermales	Hydrogenothermaceae	Sulfurihydrogenibium	Sulfurihydrogenibium sp. NBRC 101520
3529b7851b9f2c263d7b728b0e13f1ba	P1295.1007	3814	Bacteria	Bacteroidetes	Bacteroidia	Cytophagales	Flammeovirgaceae	Sediminitomix	Sediminitomix flava
7d29bf4fe707561b761970e1e1561da3	P1295.1007	4390	Bacteria	Gemmatimonadetes	Gemmatimonadetes	Gemmatimonadales	Gemmatimonadaceae	Gemmatimonas	uncultured bacterium SBRH63
42784e49dafc56b5047d5df08d26b10a	P1295.1007	5117	Archaea	Crenarchaeota	Crenarchaeota Incertae Sedis	Aigarchaeales	Geothermarchaeaceae	unidentified archaeon	unidentified archaeon
f28253047b489fd9a437d33a0af4dd28	P1295.1007	2922	Bacteria	Proteobacteria	Gammaproteobacteria	Enterobacteriales	Enterobacteriaceae	Cronobacter	Acinetobacter baumannii
a4323d0a2a6f85fa3f8c99c3ecc78ef3	P1295.1007	2740	Bacteria	Bacteroidetes	Bacteroidia	Cytophagales	Flammeovirgaceae	Sediminitomix	Sediminitomix flava
2ccfd9b66b134e2f526ff7e65558282d	P1295.1007	444	Bacteria	Proteobacteria	Alphaproteobacteria	Rhizobiales	Xanthobacteraceae	Bradyrhizobium	Bradyrhizobium elkanii
993c0b459b4b92dd88aafe3d1bbed9ac	P1295.1007	13	Bacteria	Proteobacteria	Gammaproteobacteria	Alteromonadales	Pseudoalteromonadaceae	Pseudoalteromonas	Ambiguous_taxa
6ea955053ef56ffec20f7b38c143e96a	P1295.1007	2483	Bacteria	Proteobacteria	Gammaproteobacteria	Methylococcales	Methylococcaceae	Methylocaldum	Methylocaldum sp. E10a
0b4252c2dc21cd5f6a074498faefc77b	P1295.1007	4793	Bacteria	Verrucomicrobia	Verrucomicrobiae	Chthoniobacterales	Chthoniobacteraceae	Candidatus Udaeobacter	Candidatus Udaeobacter copiosus
dee382914644bc041a22475febcf2067	P1295.1007	2410	Bacteria	Proteobacteria	Gammaproteobacteria	Methylococcales	Methylococcaceae	Methylocaldum	Methylocaldum sp. E10a
12c7eab0bb047c624ebf9111130afa64	P1295.1007	3445	Bacteria	Proteobacteria	Gammaproteobacteria	Xanthomonadales	Rhodanobacteraceae	Oleiagrimonas	Ambiguous_taxa
1adaf52594f4c2162d4748b09fe36e29	P1295.1007	5214	Bacteria	Verrucomicrobia	Verrucomicrobiae	Chthoniobacterales	Chthoniobacteraceae	Candidatus Udaeobacter	Candidatus Udaeobacter copiosus
4346f04b61d1a1f27a8b8442223600f2	P1295.1007	2044	Bacteria	Bacteroidetes	Bacteroidia	Cytophagales	Flammeovirgaceae	Sediminitomix	Sediminitomix flava
a17bb4c7eb855ed50ae989a13885fbd8	P1295.1007	3715	Archaea	Euryarchaeota	Methanopyri	Methanopyrales	Methanopyraceae	Methanopyrus	Methanopyrus kandleri
cd4c14f0168b03dd1e7ff92f5d09ea98	P1295.1007	2044	Bacteria	Bacteroidetes	Bacteroidia	Cytophagales	Flammeovirgaceae	Sediminitomix	Sediminitomix flava
66c6cb8ababdd5ad8016d5b55ad5c1ac	P1295.1007	3688	Bacteria	Proteobacteria	Gammaproteobacteria	Pseudomonadales	Moraxellaceae	Acinetobacter	bacterium 14W231
a1992497d57205cd9c3f512f11984303	P1295.1007	1973	Bacteria	Proteobacteria	Gammaproteobacteria	Xanthomonadales	Rhodanobacteraceae	Oleiagrimonas	Ambiguous_taxa
0c6cbbb45e70391ad49153c22d2fb287	P1295.1007	1720	Bacteria	Proteobacteria	Gammaproteobacteria	Xanthomonadales	Rhodanobacteraceae	Luteibacter	Luteibacter anthropi
b3fb342dcf628e62c3c85b45b6ebba29	P1295.1007	1162	Bacteria	Proteobacteria	Gammaproteobacteria	Oceanospirillales	Halomonadaceae	Halomonas	Halomonas caseinilytica
427e903c269aa29f71a089f5aa8d1315	P1295.1007	596	Bacteria	Proteobacteria	Gammaproteobacteria	Pseudomonadales	Pseudomonadaceae	Pseudomonas	uncultured bacterium
a55e4838141e234c8e0ae2aac115f42e	P1295.1007	118	Bacteria	Proteobacteria	Gammaproteobacteria	Betaproteobacteriales	Burkholderiaceae	Herminiimonas	uncultured bacterium
da5f63f6e1c8bd554e240e66477df311	P1295.1007	320	Bacteria	Proteobacteria	Alphaproteobacteria	Sphingomonadales	Sphingomonadaceae	Sphingomonas	Sphingomonas sp.
d1f30c55eed8129de251786c2b58c928	P1295.1007	836	Bacteria	Proteobacteria	Gammaproteobacteria	Oceanospirillales	Halomonadaceae	Halomonas	Halomonas caseinilytica
c1bff62ca6551017786f48c3316bce08	P1295.1007	210	Bacteria	Actinobacteria	Actinobacteria	Pseudonocardiales	Pseudonocardiaceae	Lechevalieria	Ambiguous_taxa
0a3df202c62f9eba8b9d09d116b88764	P1295.1007	3394	Bacteria	Proteobacteria	Gammaproteobacteria	Pseudomonadales	Moraxellaceae	Acinetobacter	bacterium 14W231
b02e7675e59433e70d90d01473901190	P1295.1007	584	Bacteria	Proteobacteria	Gammaproteobacteria	Oceanospirillales	Halomonadaceae	Halomonas	Halomonas caseinilytica
b5340822d11e155f88b2ba6246a1ed65	P1295.1007	651	Bacteria	Proteobacteria	Gammaproteobacteria	Oceanospirillales	Halomonadaceae	Halomonas	Halomonas caseinilytica
1f4f59b79e67c27ab5a6aad3d8667a39	P1295.1007	216	Bacteria	Proteobacteria	Alphaproteobacteria	Caulobacterales	Caulobacteraceae	Caulobacter	Ambiguous_taxa
ade53d25ac129f517b765e3ddf107eb9	P1295.1007	26	Bacteria	Proteobacteria	Gammaproteobacteria	Betaproteobacteriales	Burkholderiaceae	Delftia	Ambiguous_taxa
168ed1a7f1ca3dcce762fe20d68f9341	P1295.1007	722	Bacteria	Proteobacteria	Gammaproteobacteria	Oceanospirillales	Halomonadaceae	Halomonas	Halomonas caseinilytica
6d16752ef665db40c88f7edaeb54e68b	P1295.1007	874	Bacteria	Proteobacteria	Gammaproteobacteria	Oceanospirillales	Halomonadaceae	Halomonas	Halomonas caseinilytica
1601d3382b7972ac8208197a9f776e19	P1295.1007	829	Bacteria	Proteobacteria	Gammaproteobacteria	Oceanospirillales	Halomonadaceae	Halomonas	Halomonas caseinilytica
009957a902ed7ef9aa36b0b92d83f7ab	P1295.1007	619	Bacteria	Proteobacteria	Gammaproteobacteria	Oceanospirillales	Halomonadaceae	Halomonas	Halomonas caseinilytica
306906514c1bb7d3057ee5ac7f4db23c	P1295.1007	223	Bacteria	Proteobacteria	Alphaproteobacteria	Caulobacterales	Caulobacteraceae	uncultured	uncultured alpha proteobacterium
b1cc9159373d4902afa7b7844dd622e7	P1295.1007	207	Bacteria	Proteobacteria	Gammaproteobacteria	SAR86 clade	Ambiguous_taxa	Ambiguous_taxa	Ambiguous_taxa
5548ec3a7c8fe61c9b4f52364aa323a1	P1295.1007	159	Bacteria	Proteobacteria	Gammaproteobacteria	Betaproteobacteriales	Burkholderiaceae	Achromobacter	Ambiguous_taxa
f25e86feeafe8e14c131f7ad26e61a97	P1295.1007	3	Bacteria	Cyanobacteria	Oxyphotobacteria	Synechococcales	Cyanobiaceae	Synechococcus CC9902	Ambiguous_taxa
6edcab131fcd4e3e19793d1176a8a8ab	P1295.1007	528	Bacteria	Proteobacteria	Gammaproteobacteria	Oceanospirillales	Halomonadaceae	Halomonas	Halomonas caseinilytica
3fd69832b82494215467e9742162b353	P1295.1007	719	Bacteria	Bacteroidetes	Bacteroidia	Bacteroidales	Bacteroidaceae	Bacteroides	uncultured isopod gut bacterium
dbd2e5ac16d2a93f5e6412d5e43180e3	P1295.1007	427	Bacteria	Proteobacteria	Gammaproteobacteria	Xanthomonadales	Xanthomonadaceae	Stenotrophomonas	uncultured bacterium
ffa058a2bc396813b938ce5dae6849eb	P1295.1007	104	Bacteria	Actinobacteria	Actinobacteria	Micrococcales	Microbacteriaceae	Microbacterium	Microbacterium barkeri
e2a2081af54eb4852a9a6fee3a4e967b	P1295.1007	390	Bacteria	Proteobacteria	Gammaproteobacteria	Betaproteobacteriales	Burkholderiaceae	Aquabacterium	Ambiguous_taxa
8646fef5aa7988182fac1b2c1ea364c7	P1295.1007	486	Bacteria	Proteobacteria	Gammaproteobacteria	Xanthomonadales	Rhodanobacteraceae	Oleiagrimonas	Ambiguous_taxa
2983c8593e42f331e97bb6c744e31b7c	P1295.1007	934	Bacteria	Bacteroidetes	Bacteroidia	Bacteroidales	Bacteroidaceae	Bacteroides	uncultured isopod gut bacterium
7b42ec395b6912ff9bbb23d3e1c32864	P1295.1007	108	Bacteria	Firmicutes	Clostridia	Clostridiales	Family XI	Anaerococcus	uncultured Anaerococcus sp.
2bdae423618b93c7669b3c00fa2a46b9	P1295.1007	580	Bacteria	Proteobacteria	Deltaproteobacteria	Desulfovibrionales	Desulfohalobiaceae	Desulfovibrionales bacterium Spi55	Desulfovibrionales bacterium Spi55
39b2665298e104fccef71b5f5dbfded5	P1295.1007	703	Archaea	Crenarchaeota	Bathyarchaeia	miscellaneous Crenarchaeota group archaeon SMTZ1-55	miscellaneous Crenarchaeota group archaeon SMTZ1-55	miscellaneous Crenarchaeota group archaeon SMTZ1-55	miscellaneous Crenarchaeota group archaeon SMTZ1-55
25483521fef0de933effa997467e4ad9	P1295.1007	163	Bacteria	Actinobacteria	Actinobacteria	Corynebacteriales	Corynebacteriaceae	Corynebacterium 1	Corynebacterium afermentans subsp. afermentans
d5d15d24a5fe4508c815dd7bd6296842	P1295.1007	400	Bacteria	Actinobacteria	Actinobacteria	Corynebacteriales	Corynebacteriaceae	Corynebacterium 1	Ambiguous_taxa
2b7a96263ce54595709233a9e4b89b76	P1295.1007	526	Bacteria	Bacteroidetes	Bacteroidia	Bacteroidales	Bacteroidaceae	Bacteroides	uncultured isopod gut bacterium
0ae10ff6ead09728307d2c18483392ff	P1295.1007	50	Bacteria	Patescibacteria	Parcubacteria	wastewater metagenome	wastewater metagenome	wastewater metagenome	wastewater metagenome
687a6fd45c2fac8c1307ec5ed7918c42	P1295.1007	510	Bacteria	Bacteroidetes	Bacteroidia	Bacteroidales	Bacteroidaceae	Bacteroides	uncultured isopod gut bacterium
9950d26b9275628e85e82c377ecb8639	P1295.1007	4	Bacteria	Bacteroidetes	Bacteroidia	Bacteroidales	Prevotellaceae	Prevotella 7	uncultured bacterium
7f0b329fcee0840375594ba70db7d9c8	P1295.1007	460	Bacteria	Proteobacteria	Gammaproteobacteria	Xanthomonadales	Rhodanobacteraceae	Luteibacter	Luteibacter anthropi
daad75f8be367170348172eba430d1b8	P1295.1007	131	Bacteria	Planctomycetes	Pla4 lineage	uncultured soil bacterium PBS-114	uncultured soil bacterium PBS-114	uncultured soil bacterium PBS-114	uncultured soil bacterium PBS-114
5e8f2ce534ec76e40cdfe77d1897a848	P1295.1007	325	Bacteria	Proteobacteria	Gammaproteobacteria	Enterobacteriales	Enterobacteriaceae	Escherichia-Shigella	Ambiguous_taxa
e616a55624971cf5c6043e75bfbe7c56	P1295.1007	141	Bacteria	Bacteroidetes	Bacteroidia	Sphingobacteriales	env.OPS 17	uncultured Bacteroidetes bacterium	uncultured Bacteroidetes bacterium
cd53593f1a0d563a208a97d3d47fa8a8	P1295.1007	161	Bacteria	Patescibacteria	Parcubacteria	Candidatus Lloydbacteria	uncultured bacterium	uncultured bacterium	uncultured bacterium
3841acd5757713eb3214035cabe920b5	P1295.1007	105	Bacteria	Patescibacteria	Parcubacteria	Candidatus Nomurabacteria	uncultured bacterium	uncultured bacterium	uncultured bacterium
a4f435935135aee2e1d4f141cc72d057	P1295.1007	137	Bacteria	Margulisbacteria	uncultured bacterium	uncultured bacterium	uncultured bacterium	uncultured bacterium	uncultured bacterium
4729f8ce27cb640746772cd1db6b0832	P1295.1007	35	Bacteria	Actinobacteria	Actinobacteria	Micrococcales	Microbacteriaceae	Leucobacter	Ambiguous_taxa
447e667bded5568e36774b7fd1306916	P1295.1007	95	Bacteria	Actinobacteria	Acidimicrobiia	Actinomarinales	uncultured	Ambiguous_taxa	Ambiguous_taxa
863625d0ffc0cf085568cb43363576fc	P1295.1007	140	Bacteria	Proteobacteria	Gammaproteobacteria	Aeromonadales	Aeromonadaceae	Aeromonas	bacterium E1-56
8bda9d29e2eb357574646b5548f5af99	P1295.1007	12	Bacteria	Patescibacteria	Parcubacteria	uncultured bacterium	uncultured bacterium	uncultured bacterium	uncultured bacterium
63096e878c8a6a413e11b4d7845ab110	P1295.1007	55	Bacteria	Patescibacteria	Parcubacteria	Candidatus Adlerbacteria	uncultured bacterium	uncultured bacterium	uncultured bacterium
f0143352dfaf4ea82bfa051f8638ab16	P1295.1007	113	Bacteria	Proteobacteria	Gammaproteobacteria	Enterobacteriales	Enterobacteriaceae	Cronobacter	Acinetobacter baumannii
40a327e61cb9d2256de23ce79c4cb5e1	P1295.1007	111	Bacteria	Proteobacteria	Gammaproteobacteria	Enterobacteriales	Enterobacteriaceae	Cronobacter	Acinetobacter baumannii
f0d9e12c2b52c163261a040148e2ac56	P1295.1007	78	Bacteria	Patescibacteria	Parcubacteria	Candidatus Kaiserbacteria	uncultured bacterium	uncultured bacterium	uncultured bacterium
735ac07b0161b05702a66c43da011c5e	P1295.1007	102	Bacteria	Proteobacteria	Gammaproteobacteria	Enterobacteriales	Enterobacteriaceae	Cronobacter	Acinetobacter baumannii
3b4522eb9d6fab5c00302476ab314fae	P1295.1007	100	Bacteria	Proteobacteria	Gammaproteobacteria	Enterobacteriales	Enterobacteriaceae	Cronobacter	Acinetobacter baumannii
34cca77c698b95a384eafeeee12abf2d	P1295.1007	87	Bacteria	Proteobacteria	Gammaproteobacteria	Enterobacteriales	Enterobacteriaceae	Cronobacter	Acinetobacter baumannii
2a5932801c889f54e911b7667dc1c0e0	P1295.1007	82	Bacteria	Proteobacteria	Gammaproteobacteria	Enterobacteriales	Enterobacteriaceae	Cronobacter	Acinetobacter baumannii
580fe9be010b7831ba69a6385879f439	P1295.1007	77	Bacteria	Proteobacteria	Gammaproteobacteria	Enterobacteriales	Enterobacteriaceae	Cronobacter	Acinetobacter baumannii
c225f5a902749a4081187c934a858af4	P1295.1007	77	Bacteria	Proteobacteria	Gammaproteobacteria	Enterobacteriales	Enterobacteriaceae	Cronobacter	Acinetobacter baumannii
3ac3ca1e187197d768932384b9e922e8	P1295.1007	76	Bacteria	Proteobacteria	Gammaproteobacteria	Enterobacteriales	Enterobacteriaceae	Cronobacter	Acinetobacter baumannii
0ffed47e87368c2c3d17a41903d3118b	P1295.1007	49	Bacteria	Patescibacteria	Parcubacteria	Candidatus Azambacteria	Candidatus Zambryskibacteria bacterium RIFCSPLOWO2_12_FULL_39_16	Candidatus Zambryskibacteria bacterium RIFCSPLOWO2_12_FULL_39_16	Candidatus Zambryskibacteria bacterium RIFCSPLOWO2_12_FULL_39_16
5eecdbd31c5ad954ed96da6930ae7399	P1295.1007	62	Bacteria	Patescibacteria	Gracilibacteria	Candidatus Peribacteria	metagenome	metagenome	metagenome
44f4024066142826f1a5faee689e7a56	P1295.1007	23	Bacteria	Proteobacteria	Gammaproteobacteria	Betaproteobacteriales	Burkholderiaceae	MWH-UniP1 aquatic group	uncultured bacterium
2360a820be3963983dd89c441393f419	P1295.1007	43	Bacteria	Firmicutes	Bacilli	Lactobacillales	Lactobacillaceae	Lactobacillus	Lactobacillus sp. N3-10-1
affb12631477269f1a1d884f6b5a729c	P1295.1007	39	Archaea	Euryarchaeota	Thermoplasmata	Marine Group II	uncultured archaeon 'KTK 31A'	uncultured archaeon 'KTK 31A'	uncultured archaeon 'KTK 31A'
64c20e6ec0315f26b9e5fb6ad42ffa77	P1295.1007	28	Bacteria	Firmicutes	Bacilli	Bacillales	Alicyclobacillaceae	Alicyclobacillus	Alicyclobacillus sp. 5C
cbdda561ce5f443c4e1de3eda856569f	P1295.1007	15	Bacteria	Cyanobacteria	Oxyphotobacteria	Chloroplast	uncultured bacterium	uncultured bacterium	uncultured bacterium
c38615699882d944851b31bddcfa0e9a	P1295.1007	12	Bacteria	Patescibacteria	Parcubacteria	Candidatus Kaiserbacteria	uncultured organism	uncultured organism	uncultured organism
2ff351750df124fdeaeee579bc8c4cd1	P1295.1007	9	Bacteria	Patescibacteria	Parcubacteria	Candidatus Kaiserbacteria	uncultured bacterium	uncultured bacterium	uncultured bacterium
24d2aef77c1028eac1fbad517465a35f	P1295.1007	8	Bacteria	Patescibacteria	Parcubacteria	Candidatus Campbellbacteria	uncultured bacterium	uncultured bacterium	uncultured bacterium
72fece0f848ce0a24bea30bad5d01cc9	P1295.1007	6	Archaea	Nanoarchaeaeota	Woesearchaeia	archaeon GW2011_AR18	archaeon GW2011_AR18	archaeon GW2011_AR18	archaeon GW2011_AR18
b82abac1f6910d6cfcaa03b480d42111	P1295.1008	28562	Archaea	Euryarchaeota	Halobacteria	Halobacteriales	Halococcaceae	Halococcus	Halococcus sp.
b58455898b90be7b5ce432d2753d0071	P1295.1008	28310	Bacteria	Bacteroidetes	Bacteroidia	Bacteroidales	Bacteroidaceae	Bacteroides	uncultured isopod gut bacterium
af371be52fb7ca64f73e79fc8a4d0592	P1295.1008	26535	Bacteria	Bacteroidetes	Bacteroidia	Bacteroidales	Bacteroidaceae	Bacteroides	uncultured isopod gut bacterium
1e478dbf71c5c8d83f15e1e69b15eb37	P1295.1008	18957	Bacteria	Bacteroidetes	Bacteroidia	Cytophagales	Hymenobacteraceae	Hymenobacter	Hymenobacter sp. tsz18
5e12b71349fd4fb7f9c6bf0796d90db0	P1295.1008	37612	Bacteria	Bacteroidetes	Bacteroidia	Bacteroidales	Bacteroidaceae	Bacteroides	uncultured isopod gut bacterium
aa35a552250ecd97c9c7b9c1f8359b52	P1295.1008	1532	Bacteria	Proteobacteria	Gammaproteobacteria	Betaproteobacteriales	Burkholderiaceae	Variovorax	Variovorax paradoxus
6d7da1b9b93504217230257ba15d7d3a	P1295.1008	20327	Bacteria	Proteobacteria	Gammaproteobacteria	Enterobacteriales	Enterobacteriaceae	Enterobacter	Enterobacteriaceae bacterium 124G
5bdb8560c3e5b491b585a9f23d5c10a5	P1295.1008	23786	Bacteria	Gemmatimonadetes	Gemmatimonadetes	Gemmatimonadales	Gemmatimonadaceae	Gemmatimonas	uncultured bacterium SBRH63
32dfe335f2671adb1d3c54316c2a5063	P1295.1008	19856	Bacteria	Bacteroidetes	Bacteroidia	Bacteroidales	Bacteroidaceae	Bacteroides	uncultured isopod gut bacterium
2309ec59b1291d362feabd918f59338f	P1295.1008	18503	Bacteria	Proteobacteria	Gammaproteobacteria	Enterobacteriales	Enterobacteriaceae	Enterobacter	Enterobacteriaceae bacterium 124G
56577f057b750e1902c2915852f122a1	P1295.1008	1162	Bacteria	Proteobacteria	Alphaproteobacteria	Rhizobiales	Rhizobiaceae	Ensifer	Ambiguous_taxa
3529b7851b9f2c263d7b728b0e13f1ba	P1295.1008	2877	Bacteria	Bacteroidetes	Bacteroidia	Cytophagales	Flammeovirgaceae	Sediminitomix	Sediminitomix flava
f28253047b489fd9a437d33a0af4dd28	P1295.1008	2410	Bacteria	Proteobacteria	Gammaproteobacteria	Enterobacteriales	Enterobacteriaceae	Cronobacter	Acinetobacter baumannii
a4323d0a2a6f85fa3f8c99c3ecc78ef3	P1295.1008	2094	Bacteria	Bacteroidetes	Bacteroidia	Cytophagales	Flammeovirgaceae	Sediminitomix	Sediminitomix flava
2ccfd9b66b134e2f526ff7e65558282d	P1295.1008	93	Bacteria	Proteobacteria	Alphaproteobacteria	Rhizobiales	Xanthobacteraceae	Bradyrhizobium	Bradyrhizobium elkanii
993c0b459b4b92dd88aafe3d1bbed9ac	P1295.1008	1609	Bacteria	Proteobacteria	Gammaproteobacteria	Alteromonadales	Pseudoalteromonadaceae	Pseudoalteromonas	Ambiguous_taxa
64190fa4ad2b9dbe1daa44b34f7b76fa	P1295.1008	642	Bacteria	Proteobacteria	Gammaproteobacteria	Betaproteobacteriales	Burkholderiaceae	Burkholderia-Caballeronia-Paraburkholderia	uncultured beta proteobacterium
6ea955053ef56ffec20f7b38c143e96a	P1295.1008	1938	Bacteria	Proteobacteria	Gammaproteobacteria	Methylococcales	Methylococcaceae	Methylocaldum	Methylocaldum sp. E10a
dee382914644bc041a22475febcf2067	P1295.1008	1844	Bacteria	Proteobacteria	Gammaproteobacteria	Methylococcales	Methylococcaceae	Methylocaldum	Methylocaldum sp. E10a
121647b38c72deec749d74cef8983f8f	P1295.1008	2	Bacteria	Spirochaetes	Spirochaetia	Brevinematales	Brevinemataceae	Brevinema	uncultured bacterium
b9759c74fac35a344a321df4a066dea1	P1295.1008	226	Bacteria	Proteobacteria	Gammaproteobacteria	Betaproteobacteriales	Burkholderiaceae	Acidovorax	uncultured Acidovorax sp.
4346f04b61d1a1f27a8b8442223600f2	P1295.1008	1575	Bacteria	Bacteroidetes	Bacteroidia	Cytophagales	Flammeovirgaceae	Sediminitomix	Sediminitomix flava
cd4c14f0168b03dd1e7ff92f5d09ea98	P1295.1008	1527	Bacteria	Bacteroidetes	Bacteroidia	Cytophagales	Flammeovirgaceae	Sediminitomix	Sediminitomix flava
a1992497d57205cd9c3f512f11984303	P1295.1008	1478	Bacteria	Proteobacteria	Gammaproteobacteria	Xanthomonadales	Rhodanobacteraceae	Oleiagrimonas	Ambiguous_taxa
0c6cbbb45e70391ad49153c22d2fb287	P1295.1008	1305	Bacteria	Proteobacteria	Gammaproteobacteria	Xanthomonadales	Rhodanobacteraceae	Luteibacter	Luteibacter anthropi
427e903c269aa29f71a089f5aa8d1315	P1295.1008	218	Bacteria	Proteobacteria	Gammaproteobacteria	Pseudomonadales	Pseudomonadaceae	Pseudomonas	uncultured bacterium
a55e4838141e234c8e0ae2aac115f42e	P1295.1008	84	Bacteria	Proteobacteria	Gammaproteobacteria	Betaproteobacteriales	Burkholderiaceae	Herminiimonas	uncultured bacterium
da5f63f6e1c8bd554e240e66477df311	P1295.1008	192	Bacteria	Proteobacteria	Alphaproteobacteria	Sphingomonadales	Sphingomonadaceae	Sphingomonas	Sphingomonas sp.
8735c48cf0bbce6d4eb44656960a6f9f	P1295.1008	141	Bacteria	Proteobacteria	Gammaproteobacteria	Xanthomonadales	Xanthomonadaceae	Stenotrophomonas	Ambiguous_taxa
1f4f59b79e67c27ab5a6aad3d8667a39	P1295.1008	5	Bacteria	Proteobacteria	Alphaproteobacteria	Caulobacterales	Caulobacteraceae	Caulobacter	Ambiguous_taxa
a98e96bad64f38a49aaaa643b3b23318	P1295.1008	935	Bacteria	Planctomycetes	Planctomycetacia	Planctomycetales	Schlesneriaceae	Schlesneria	Planctomyces sp.
524c66aa2b7d7fb6bd80cd18362fae0f	P1295.1008	991	Bacteria	Planctomycetes	Planctomycetacia	Planctomycetales	Schlesneriaceae	Schlesneria	Planctomyces sp.
56db3e5039c26c394605ff5238dc0818	P1295.1008	1134	Bacteria	Planctomycetes	Planctomycetacia	Planctomycetales	Schlesneriaceae	Schlesneria	Planctomyces sp.
56d82d6e295a181416b0fc863b17a15e	P1295.1008	915	Bacteria	Proteobacteria	Gammaproteobacteria	Pseudomonadales	Pseudomonadaceae	Pseudomonas	Pseudomonas sp. ICMP 19500
ce1a55e874dd750332e1971088a1e664	P1295.1008	226	Bacteria	Firmicutes	Bacilli	Bacillales	Staphylococcaceae	Staphylococcus	Staphylococcus aureus
d0c8bdb47e53c70548745fe61f981aed	P1295.1008	4	Bacteria	Bacteroidetes	Bacteroidia	Flavobacteriales	Flavobacteriaceae	Flavobacterium	Ambiguous_taxa
70b79d2f2e2b0270f4f2c908657a4767	P1295.1008	645	Bacteria	Planctomycetes	Planctomycetacia	Planctomycetales	Schlesneriaceae	Schlesneria	Planctomyces sp.
853be8001f2b4ade5213faa4b9b111a8	P1295.1008	243	Bacteria	Actinobacteria	Actinobacteria	Frankiales	Sporichthyaceae	hgcI clade	Ambiguous_taxa
69212e630141479b9a8b23685d4d5bd2	P1295.1008	14	Bacteria	Actinobacteria	Actinobacteria	Propionibacteriales	Propionibacteriaceae	Cutibacterium	Ambiguous_taxa
4f70c2a62a4939c3f57b79dea08aff79	P1295.1008	687	Bacteria	Planctomycetes	Planctomycetacia	Planctomycetales	Schlesneriaceae	Schlesneria	Planctomyces sp.
b16b18a6fce189f7049ab05927716a42	P1295.1008	647	Bacteria	Planctomycetes	Planctomycetacia	Planctomycetales	Schlesneriaceae	Schlesneria	Planctomyces sp.
dce44e5a82621e8903d544d308e87f41	P1295.1008	370	Bacteria	Planctomycetes	Planctomycetacia	Planctomycetales	Schlesneriaceae	Schlesneria	Planctomyces sp.
ffa058a2bc396813b938ce5dae6849eb	P1295.1008	71	Bacteria	Actinobacteria	Actinobacteria	Micrococcales	Microbacteriaceae	Microbacterium	Microbacterium barkeri
5c5e45849e1dd0df5d128f08e2a421ac	P1295.1008	505	Bacteria	Firmicutes	Bacilli	Bacillales	Staphylococcaceae	Staphylococcus	Staphylococcus warneri
17f335346e4b65c84444e40b51f5cee3	P1295.1008	215	Bacteria	Actinobacteria	Actinobacteria	Corynebacteriales	Corynebacteriaceae	Corynebacterium 1	Corynebacterium glutamicum
b23bfa391a8a5112f4625f01e64aa0ee	P1295.1008	166	Bacteria	Proteobacteria	Alphaproteobacteria	Rhizobiales	Rhizobiaceae	Aquamicrobium	Ambiguous_taxa
b9ddfde7b2d7f4a1fd12d430b0118771	P1295.1008	49	Bacteria	Patescibacteria	Parcubacteria	Candidatus Nomurabacteria	uncultured soil bacterium	uncultured soil bacterium	uncultured soil bacterium
51ffbc2ebb206cfc4d66baba677f4933	P1295.1008	60	Bacteria	Proteobacteria	Gammaproteobacteria	Betaproteobacteriales	Neisseriaceae	uncultured	Ambiguous_taxa
44f65e809118ffb5b73e2064e8af7f2e	P1295.1008	22	Bacteria	Actinobacteria	Actinobacteria	Frankiales	Cryptosporangiaceae	Fodinicola	uncultured bacterium
05e73bb01613974d5a7ef0fe049151ed	P1295.1008	84	Bacteria	Proteobacteria	Gammaproteobacteria	Betaproteobacteriales	Burkholderiaceae	Paucibacter	uncultured bacterium
d96d0488cf41949d365a6c2b2a88e150	P1295.1008	3	Bacteria	Patescibacteria	Parcubacteria	Candidatus Yonathbacteria	uncultured bacterium	uncultured bacterium	uncultured bacterium
53a7d66ce40da9cee59c872b52f902c4	P1295.1008	266	Bacteria	Proteobacteria	Alphaproteobacteria	Sphingomonadales	Sphingomonadaceae	Sphingomonas	metagenome
b460a40e8fc0a3aba13e9709b99f87cc	P1295.1008	7	Bacteria	Proteobacteria	Gammaproteobacteria	Pseudomonadales	Moraxellaceae	Acinetobacter	uncultured Acinetobacter sp.
a05b55418b90bf6ecddfeca05bb2dba8	P1295.1008	184	Bacteria	Firmicutes	Bacilli	Bacillales	Bacillaceae	Bacillus	Bacillus humi
2ed960dc535503397043e30f0cc2726e	P1295.1008	172	Bacteria	Actinobacteria	Actinobacteria	Micrococcales	Brevibacteriaceae	Brevibacterium	Ambiguous_taxa
e66041b8cbb223947f96a5a5e098533d	P1295.1008	168	Bacteria	Actinobacteria	Acidimicrobiia	Microtrichales	Iamiaceae	Iamia	Ambiguous_taxa
4438e618809f3b1cbac0599be97f87d1	P1295.1008	161	Bacteria	Aquificae	Aquificae	Hydrogenothermales	Hydrogenothermaceae	Sulfurihydrogenibium	Sulfurihydrogenibium sp. NBRC 101520
9ee2b4e06e3db8c6db813cc68b15606c	P1295.1008	136	Bacteria	Proteobacteria	Gammaproteobacteria	Methylococcales	Methylococcaceae	Methylocaldum	Methylocaldum sp. E10a
7a968f5ad976643152fbb505c7a0c8d8	P1295.1008	132	Bacteria	Proteobacteria	Gammaproteobacteria	Methylococcales	Methylococcaceae	Methylocaldum	Methylocaldum sp. E10a
b7d31cb32fe4cff8f0d8f1158b4fd2b5	P1295.1008	129	Bacteria	Proteobacteria	Gammaproteobacteria	Methylococcales	Methylococcaceae	Methylocaldum	Methylocaldum sp. E10a
05223c491b3aff0f0c5acba7f691b1db	P1295.1008	110	Bacteria	Cyanobacteria	Oxyphotobacteria	Chloroplast	Monodopsis sp. MarTras21	Monodopsis sp. MarTras21	Monodopsis sp. MarTras21
0aea62bc42d3f8d74ea82995ef762bc6	P1295.1008	114	Bacteria	Proteobacteria	Gammaproteobacteria	Oceanospirillales	Pseudohongiellaceae	Pseudohongiella	uncultured soil bacterium
8968318411151251f1fe6dacb93dd63d	P1295.1008	86	Bacteria	Bacteroidetes	Bacteroidia	Cytophagales	Cyclobacteriaceae	Algoriphagus	Ambiguous_taxa
3ac17bc6291ca0a2886ca9fb7fd3b9fd	P1295.1008	108	Bacteria	Verrucomicrobia	Verrucomicrobiae	Chthoniobacterales	Chthoniobacteraceae	Candidatus Udaeobacter	Candidatus Udaeobacter copiosus
2f6e93dde20ba5e985ba4adfbf1bab26	P1295.1008	106	Bacteria	Planctomycetes	Planctomycetacia	Planctomycetales	Schlesneriaceae	Schlesneria	Planctomyces sp.
c55e231142df49f5805d799e4b04f65c	P1295.1008	100	Bacteria	Patescibacteria	ABY1	Candidatus Falkowbacteria	uncultured bacterium	uncultured bacterium	uncultured bacterium
5fcf7ed507045895729872e0cd569de9	P1295.1008	98	Bacteria	Proteobacteria	Deltaproteobacteria	Oligoflexales	0319-6G20	uncultured bacterium	uncultured bacterium
15c45c58e9edae77fa01b412ed9a26d3	P1295.1008	83	Bacteria	Patescibacteria	Parcubacteria	Candidatus Azambacteria	Candidatus Zambryskibacteria bacterium RIFCSPLOWO2_02_FULL_51_21	Candidatus Zambryskibacteria bacterium RIFCSPLOWO2_02_FULL_51_21	Candidatus Zambryskibacteria bacterium RIFCSPLOWO2_02_FULL_51_21
6531f0db10322f4b3709ef345d2b212e	P1295.1008	83	Bacteria	Verrucomicrobia	Verrucomicrobiae	Chthoniobacterales	Chthoniobacteraceae	Candidatus Udaeobacter	Candidatus Udaeobacter copiosus
53b5b8f72ca6a29a955fcc83ddbda4f6	P1295.1008	78	Bacteria	Patescibacteria	Parcubacteria	Candidatus Nomurabacteria	uncultured soil bacterium	uncultured soil bacterium	uncultured soil bacterium
ac9de4fb42f2bba59d60e2ef930b11de	P1295.1008	78	Bacteria	Verrucomicrobia	Verrucomicrobiae	Chthoniobacterales	Chthoniobacteraceae	Candidatus Udaeobacter	Candidatus Udaeobacter copiosus
78f8fab842cb2f31b1b90a4827af9c99	P1295.1008	71	Bacteria	Verrucomicrobia	Verrucomicrobiae	Chthoniobacterales	Chthoniobacteraceae	Candidatus Udaeobacter	Candidatus Udaeobacter copiosus
c8b1ff364b54667c4cfb468b3e76c52d	P1295.1008	35	Bacteria	Patescibacteria	Parcubacteria	Candidatus Kaiserbacteria	uncultured bacterium	uncultured bacterium	uncultured bacterium
40c6804bf0b0dc8551dd27779a115677	P1295.1008	58	Bacteria	Cyanobacteria	Oxyphotobacteria	Chloroplast	Hydra vulgaris	Hydra vulgaris	Hydra vulgaris
8c257a8668765b30cc705a95a7c9e81d	P1295.1008	58	Bacteria	Verrucomicrobia	Verrucomicrobiae	Chthoniobacterales	Chthoniobacteraceae	Candidatus Udaeobacter	Candidatus Udaeobacter copiosus
4f74f5b1054a7217625f8ddbef5107a6	P1295.1008	37	Bacteria	Patescibacteria	Parcubacteria	Candidatus Azambacteria	Candidatus Zambryskibacteria bacterium RIFCSPLOWO2_12_FULL_39_16	Candidatus Zambryskibacteria bacterium RIFCSPLOWO2_12_FULL_39_16	Candidatus Zambryskibacteria bacterium RIFCSPLOWO2_12_FULL_39_16
093b52a04a13aad0b0755e0b2f55ead5	P1295.1008	51	Bacteria	Planctomycetes	Planctomycetacia	Planctomycetales	Schlesneriaceae	Schlesneria	Planctomyces sp.
a0c802c4b92a633ccaf0f90fd47b0593	P1295.1008	45	Bacteria	Verrucomicrobia	Verrucomicrobiae	Chthoniobacterales	Chthoniobacteraceae	Candidatus Udaeobacter	Candidatus Udaeobacter copiosus
526eb3151c59b740533e920376a4c549	P1295.1008	37	Bacteria	Patescibacteria	Parcubacteria	uncultured bacterium	uncultured bacterium	uncultured bacterium	uncultured bacterium
09d8ffa2a9495e9cc0f8c99cdad77007	P1295.1008	33	Bacteria	Elusimicrobia	Lineage IIb	uncultured bacterium	uncultured bacterium	uncultured bacterium	uncultured bacterium
b1362f9aeffbb0b3af23109917e88e37	P1295.1008	19	Bacteria	Patescibacteria	Parcubacteria	Candidatus Campbellbacteria	uncultured bacterium	uncultured bacterium	uncultured bacterium
e05c9e87ed99a60c5b8e2e1c48926992	P1295.1008	17	Bacteria	Proteobacteria	Alphaproteobacteria	Rickettsiales	SM2D12	metagenome	metagenome
5cacd8be949803b5ff87edba64ad84bc	P1295.1008	3	Bacteria	Patescibacteria	ABY1	Candidatus Magasanikbacteria	Candidatus Magasanikbacteria bacterium GW2011_GWA2_56_11	Candidatus Magasanikbacteria bacterium GW2011_GWA2_56_11	Candidatus Magasanikbacteria bacterium GW2011_GWA2_56_11
19fcbaf6729450c6c318ce2d596126e3	P1295.1008	8	Bacteria	Patescibacteria	ABY1	Candidatus Falkowbacteria	uncultured bacterium	uncultured bacterium	uncultured bacterium
d3417a17255e4cc3aebed5e32e63512f	P1295.1009	18902	Bacteria	Chloroflexi	Dehalococcoidia	SAR202 clade	uncultured gamma proteobacterium	uncultured gamma proteobacterium	uncultured gamma proteobacterium
4c5eb0954e3a36cf489ae1936e52de7e	P1295.1009	24904	Bacteria	Tenericutes	Mollicutes	Mycoplasmatales	Mycoplasmataceae	Mycoplasma	Mycoplasma equirhinis
c28cdbaaeef7a26a47926987d3dcca8b	P1295.1009	21627	Bacteria	Gemmatimonadetes	Gemmatimonadetes	Gemmatimonadales	Gemmatimonadaceae	Gemmatimonas	uncultured bacterium SBRH63
44fbcbfbe84ec07c2b23b30b6c264351	P1295.1009	18019	Bacteria	Chloroflexi	TK10	Clostridiales bacterium PH28_bin88	Clostridiales bacterium PH28_bin88	Clostridiales bacterium PH28_bin88	Clostridiales bacterium PH28_bin88
adefd64d7dfbd4e1ab583c96161eaa50	P1295.1009	18886	Bacteria	Tenericutes	Mollicutes	Mycoplasmatales	Mycoplasmataceae	Mycoplasma	Mycoplasma equirhinis
a9257a98d4eefc39bedd9ccdc9e028b2	P1295.1009	26816	Archaea	Euryarchaeota	Halobacteria	Halobacteriales	Halococcaceae	Halococcus	Halococcus sp.
d388f304587acfbec20dfe5724db4262	P1295.1009	16802	Bacteria	Tenericutes	Mollicutes	Mycoplasmatales	Mycoplasmataceae	Mycoplasma	Mycoplasma equirhinis
b56af58d8874a958914071acabbf76ad	P1295.1009	24779	Bacteria	Tenericutes	Mollicutes	Mycoplasmatales	Mycoplasmataceae	Mycoplasma	Mycoplasma equirhinis
3bc15670b91755b504f8c7abd5e7e68a	P1295.1009	23906	Bacteria	Chloroflexi	Dehalococcoidia	SAR202 clade	uncultured gamma proteobacterium	uncultured gamma proteobacterium	uncultured gamma proteobacterium
549d963d6dfaae0f8301f618c418cf90	P1295.1009	18111	Bacteria	Tenericutes	Mollicutes	Mycoplasmatales	Mycoplasmataceae	Mycoplasma	Mycoplasma equirhinis
aa35a552250ecd97c9c7b9c1f8359b52	P1295.1009	93	Bacteria	Proteobacteria	Gammaproteobacteria	Betaproteobacteriales	Burkholderiaceae	Variovorax	Variovorax paradoxus
0b14daaaab979f25d205e686669fe844	P1295.1009	2157	Bacteria	Proteobacteria	Gammaproteobacteria	Oceanospirillales	Halomonadaceae	uncultured	uncultured bacterium
d2448b3d3ce0ee290d270f614ef96f7a	P1295.1009	1411	Bacteria	Proteobacteria	Gammaproteobacteria	Aeromonadales	Aeromonadaceae	Aeromonas	Ambiguous_taxa
56577f057b750e1902c2915852f122a1	P1295.1009	101	Bacteria	Proteobacteria	Alphaproteobacteria	Rhizobiales	Rhizobiaceae	Ensifer	Ambiguous_taxa
5c49b321e7c2b09076dfb114a1b8a518	P1295.1009	805	Bacteria	Proteobacteria	Gammaproteobacteria	Oceanospirillales	Halomonadaceae	Halomonas	Halovibrio variabilis
97601405bccccd9d32e8727775ff4489	P1295.1009	707	Bacteria	Proteobacteria	Gammaproteobacteria	Oceanospirillales	Halomonadaceae	Halomonas	Halovibrio variabilis
9237d7e5dff9904f3b032f3e5b271b5c	P1295.1009	3540	Bacteria	Verrucomicrobia	Verrucomicrobiae	Chthoniobacterales	Chthoniobacteraceae	Candidatus Udaeobacter	Candidatus Udaeobacter copiosus
690c212205e9694d34d1683257e1350c	P1295.1009	2748	Bacteria	Verrucomicrobia	Verrucomicrobiae	Chthoniobacterales	Chthoniobacteraceae	Candidatus Udaeobacter	Candidatus Udaeobacter copiosus
7d52fd8353b9613c18226cd4db2b8eba	P1295.1009	2700	Bacteria	Proteobacteria	Gammaproteobacteria	Enterobacteriales	Enterobacteriaceae	Cronobacter	Acinetobacter baumannii
33142fb096287d4a83659770bab6911d	P1295.1009	2439	Bacteria	Deinococcus-Thermus	Deinococci	Thermales	Thermaceae	Meiothermus	Meiothermus chliarophilus
d60048fd50314b632d78360583d9cf1d	P1295.1009	2392	Bacteria	Bacteroidetes	Rhodothermia	Rhodothermales	Rhodothermaceae	Salinibacter	Salinibacter sp. AN15
2ccfd9b66b134e2f526ff7e65558282d	P1295.1009	138	Bacteria	Proteobacteria	Alphaproteobacteria	Rhizobiales	Xanthobacteraceae	Bradyrhizobium	Bradyrhizobium elkanii
ef495cd0b96a333ef52f4f6c0caad480	P1295.1009	29	Bacteria	Proteobacteria	Gammaproteobacteria	Betaproteobacteriales	Burkholderiaceae	Burkholderia-Caballeronia-Paraburkholderia	uncultured Burkholderia sp.
64190fa4ad2b9dbe1daa44b34f7b76fa	P1295.1009	183	Bacteria	Proteobacteria	Gammaproteobacteria	Betaproteobacteriales	Burkholderiaceae	Burkholderia-Caballeronia-Paraburkholderia	uncultured beta proteobacterium
55281e7ac953aadf2dabc17e1a3553c5	P1295.1009	2014	Bacteria	Deinococcus-Thermus	Deinococci	Thermales	Thermaceae	Meiothermus	Meiothermus chliarophilus
07344e6f6969ca83199c0cef9d535614	P1295.1009	1998	Bacteria	Deinococcus-Thermus	Deinococci	Thermales	Thermaceae	Meiothermus	Meiothermus chliarophilus
ce55d6f09c1b5eadff513c935ff9cd85	P1295.1009	1871	Bacteria	Proteobacteria	Gammaproteobacteria	Xanthomonadales	Rhodanobacteraceae	Oleiagrimonas	Ambiguous_taxa
121647b38c72deec749d74cef8983f8f	P1295.1009	6	Bacteria	Spirochaetes	Spirochaetia	Brevinematales	Brevinemataceae	Brevinema	uncultured bacterium
d93f569a325b7fb63569a4ad56bdcb6d	P1295.1009	1738	Bacteria	Proteobacteria	Gammaproteobacteria	Xanthomonadales	Rhodanobacteraceae	Luteibacter	Luteibacter anthropi
6bbf36576f1c2fe4e9f976bb94e29960	P1295.1009	1731	Bacteria	Verrucomicrobia	Verrucomicrobiae	Chthoniobacterales	Chthoniobacteraceae	Candidatus Udaeobacter	Candidatus Udaeobacter copiosus
74213be12a337d606c6ed13c799b40c0	P1295.1009	221	Bacteria	Cyanobacteria	Oxyphotobacteria	Synechococcales	Cyanobiaceae	Cyanobium PCC-6307	uncultured Synechococcus sp.
80cb9a2e729c96be7fdd560d3d0b2f81	P1295.1009	29	Bacteria	Actinobacteria	Acidimicrobiia	Microtrichales	Ilumatobacteraceae	CL500-29 marine group	uncultured actinobacterium
427e903c269aa29f71a089f5aa8d1315	P1295.1009	4	Bacteria	Proteobacteria	Gammaproteobacteria	Pseudomonadales	Pseudomonadaceae	Pseudomonas	uncultured bacterium
c0ce880e790347fc112e52c8a2fbd7f6	P1295.1009	1199	Bacteria	Proteobacteria	Gammaproteobacteria	Pseudomonadales	Pseudomonadaceae	Pseudomonas	Pseudomonas sp. 6PC2
ad9da35eb464d0f767ef06df6dd7d386	P1295.1009	1066	Bacteria	Proteobacteria	Gammaproteobacteria	Pseudomonadales	Pseudomonadaceae	Pseudomonas	Pseudomonas sp. 6PC2
96927a984d957ea3c27743cfa8d9b9bb	P1295.1009	1441	Bacteria	Proteobacteria	Gammaproteobacteria	Pseudomonadales	Pseudomonadaceae	Pseudomonas	Pseudomonas sp. 6PC2
e8cffef85dd26ce23699498f5e5b6743	P1295.1009	245	Bacteria	Actinobacteria	Actinobacteria	Frankiales	Sporichthyaceae	hgcI clade	Ambiguous_taxa
063cb560c2accfc1e307f679e45ddc7c	P1295.1009	106	Bacteria	Proteobacteria	Gammaproteobacteria	Aeromonadales	Aeromonadaceae	Aeromonas	Ambiguous_taxa
1fe4076ac39bb73be85f7819b35297e7	P1295.1009	7416	Bacteria	Verrucomicrobia	Verrucomicrobiae	Chthoniobacterales	Chthoniobacteraceae	Candidatus Udaeobacter	Candidatus Udaeobacter copiosus
cf37694d63b6c90928e0b22e54e0d35a	P1295.1009	5107	Bacteria	Verrucomicrobia	Verrucomicrobiae	Chthoniobacterales	Chthoniobacteraceae	Candidatus Udaeobacter	Candidatus Udaeobacter copiosus
a4a7f37aab9e21bce50e224ad15d8d08	P1295.1009	6825	Bacteria	Verrucomicrobia	Verrucomicrobiae	Chthoniobacterales	Chthoniobacteraceae	Candidatus Udaeobacter	Candidatus Udaeobacter copiosus
2a9e4dcba9041c4713b94c729f782695	P1295.1009	6525	Bacteria	Proteobacteria	Gammaproteobacteria	Betaproteobacteriales	Burkholderiaceae	Comamonas	Comamonas sp. SYC52
9e7c9407ae9bf72cd6bbdef551c0a72e	P1295.1009	68	Bacteria	Proteobacteria	Gammaproteobacteria	Betaproteobacteriales	Burkholderiaceae	Pelomonas	uncultured bacterium
d3cab4671d6a532b2c926e243854c8a3	P1295.1009	236	Bacteria	Proteobacteria	Gammaproteobacteria	Enterobacteriales	Enterobacteriaceae	Pantoea	Pantoea ananatis
6360d729bbd105be9bbb462b60b9040d	P1295.1009	1046	Bacteria	Proteobacteria	Gammaproteobacteria	Pseudomonadales	Pseudomonadaceae	Pseudomonas	Pseudomonas sp. 6PC2
01eafb1acc3216cee298cefac3e9eabf	P1295.1009	5840	Bacteria	Verrucomicrobia	Verrucomicrobiae	Chthoniobacterales	Chthoniobacteraceae	Candidatus Udaeobacter	Candidatus Udaeobacter copiosus
8735c48cf0bbce6d4eb44656960a6f9f	P1295.1009	55	Bacteria	Proteobacteria	Gammaproteobacteria	Xanthomonadales	Xanthomonadaceae	Stenotrophomonas	Ambiguous_taxa
4c2e8e81384859cb63b24039825f2d4d	P1295.1009	954	Bacteria	Proteobacteria	Gammaproteobacteria	Cellvibrionales	Microbulbiferaceae	Microbulbifer	gamma proteobacterium Bac85
d1dd04345b3438d4fe93069de387d09e	P1295.1009	1397	Bacteria	Verrucomicrobia	Verrucomicrobiae	Chthoniobacterales	Chthoniobacteraceae	Candidatus Udaeobacter	Candidatus Udaeobacter copiosus
48bf1f0a20040889755709518eb7f6cd	P1295.1009	139	Bacteria	Actinobacteria	Actinobacteria	Frankiales	Sporichthyaceae	Candidatus Planktophila	uncultured bacterium
96f44afe466b7f5b3fb024da93c92ca1	P1295.1009	4935	Archaea	Euryarchaeota	Methanopyri	Methanopyrales	Methanopyraceae	Methanopyrus	Methanopyrus kandleri
ade53d25ac129f517b765e3ddf107eb9	P1295.1009	47	Bacteria	Proteobacteria	Gammaproteobacteria	Betaproteobacteriales	Burkholderiaceae	Delftia	Ambiguous_taxa
a08431bc4dec19a6abedc66be472e51f	P1295.1009	1347	Bacteria	Tenericutes	Mollicutes	Mycoplasmatales	Mycoplasmataceae	Mycoplasma	Mycoplasma equirhinis
e10796a4a359d6352359e9560005cb82	P1295.1009	4634	Bacteria	Verrucomicrobia	Verrucomicrobiae	Chthoniobacterales	Chthoniobacteraceae	Candidatus Udaeobacter	Candidatus Udaeobacter copiosus
9b60c8cab9f7289cf0713626ac1816e1	P1295.1009	992	Bacteria	Proteobacteria	Gammaproteobacteria	Pseudomonadales	Pseudomonadaceae	Pseudomonas	Pseudomonas sp. 6PC2
9d2f7465431c53b279d35bb1aa4cad6e	P1295.1009	38	Bacteria	Proteobacteria	Alphaproteobacteria	Rhodospirillales	uncultured	uncultured Rhodospirillaceae bacterium	uncultured Rhodospirillaceae bacterium
3d6721a1164da879108f06f511368dea	P1295.1009	50	Bacteria	Proteobacteria	Gammaproteobacteria	Betaproteobacteriales	Burkholderiaceae	Cupriavidus	Ambiguous_taxa
d5fe77b5e5f57196aee3b9d441557444	P1295.1009	67	Bacteria	Actinobacteria	Acidimicrobiia	Microtrichales	Ilumatobacteraceae	CL500-29 marine group	uncultured bacterium
276cddc648ab10ee5e3d8a5c19a96657	P1295.1009	461	Bacteria	Proteobacteria	Gammaproteobacteria	Xanthomonadales	Rhodanobacteraceae	Oleiagrimonas	Ambiguous_taxa
723821cc2861f6c39c6621181940b9ea	P1295.1009	903	Bacteria	Chloroflexi	Dehalococcoidia	SAR202 clade	uncultured gamma proteobacterium	uncultured gamma proteobacterium	uncultured gamma proteobacterium
1b5b66e854dfd5207b6d8c6283009b5a	P1295.1009	616	Bacteria	Verrucomicrobia	Verrucomicrobiae	Chthoniobacterales	Chthoniobacteraceae	Candidatus Udaeobacter	Candidatus Udaeobacter copiosus
e84242157b19429fb2064baaea2df27c	P1295.1009	418	Bacteria	Proteobacteria	Gammaproteobacteria	Xanthomonadales	Rhodanobacteraceae	Luteibacter	Luteibacter anthropi
3d3557f15685e864cabe50fd809f06f3	P1295.1009	464	Archaea	Euryarchaeota	Methanopyri	Methanopyrales	Methanopyraceae	Methanopyrus	Methanopyrus kandleri
08316196d1e62a40aa9c65b596390216	P1295.1009	662	Bacteria	Patescibacteria	ABY1	Candidatus Falkowbacteria	Candidatus Falkowbacteria bacterium RIFOXYD2_FULL_34_120	Candidatus Falkowbacteria bacterium RIFOXYD2_FULL_34_120	Candidatus Falkowbacteria bacterium RIFOXYD2_FULL_34_120
86287bbccc863ef4b58267525e2dae34	P1295.1009	585	Bacteria	Proteobacteria	Gammaproteobacteria	Methylococcales	Methylococcaceae	Methylocaldum	Methylocaldum sp. E10a
69da928cde658ab1c434aa0992b7a143	P1295.1009	56	Bacteria	Proteobacteria	Gammaproteobacteria	Oceanospirillales	Halomonadaceae	Halomonas	Halomonas sp.
5472571bf803601478c9ed05be031619	P1295.1009	392	Bacteria	Verrucomicrobia	Verrucomicrobiae	Chthoniobacterales	Chthoniobacteraceae	Candidatus Udaeobacter	Candidatus Udaeobacter copiosus
2bb3a7161357c8eda932923917bdf7e2	P1295.1009	632	Bacteria	Verrucomicrobia	Verrucomicrobiae	Chthoniobacterales	Chthoniobacteraceae	Candidatus Udaeobacter	Candidatus Udaeobacter copiosus
e31f9af8a5ddc58b3b6aa79a53c41a02	P1295.1009	3	Bacteria	Cloacimonetes	Cloacimonadia	Cloacimonadales	MSBL8	uncultured Spirochaetes bacterium	uncultured Spirochaetes bacterium
b16fecf4fe8ac564ba1546a5ff3d4029	P1295.1009	34	Bacteria	Firmicutes	Bacilli	Bacillales	Paenibacillaceae	Paenibacillus	Paenibacillus pasadenensis
89e75f603913ebc23875c53478ced720	P1295.1009	15	Bacteria	Actinobacteria	Actinobacteria	Corynebacteriales	Corynebacteriaceae	Corynebacterium 1	Corynebacterium afermentans subsp. afermentans
b3f1b229aac11a463dd80b7a780b3411	P1295.1009	52	Bacteria	Proteobacteria	Alphaproteobacteria	Rhizobiales	Beijerinckiaceae	Methylobacterium	Methylobacterium aquaticum
1e2cc262ba2dfcd5c164223c9469c783	P1295.1009	138	Bacteria	Verrucomicrobia	Verrucomicrobiae	Chthoniobacterales	Chthoniobacteraceae	Candidatus Udaeobacter	Candidatus Udaeobacter copiosus
57ec96eb110e1315fe6ef9dfd5b9553d	P1295.1009	8	Archaea	Ambiguous_taxa	Ambiguous_taxa	Ambiguous_taxa	Ambiguous_taxa	Ambiguous_taxa	Ambiguous_taxa
6c4b06b64bcfa5a7451f1ab1cffe1d60	P1295.1009	28	Bacteria	Patescibacteria	Parcubacteria	Candidatus Kaiserbacteria	uncultured bacterium	uncultured bacterium	uncultured bacterium
48797f2bdd151b95f1757909219be5af	P1295.1009	72	Bacteria	Bacteroidetes	Bacteroidia	Flavobacteriales	Weeksellaceae	Chryseobacterium	Chryseobacterium taichungense
cdf6229bb6f1c95e2247c32dde7024fc	P1295.1009	65	Bacteria	Verrucomicrobia	Verrucomicrobiae	Chthoniobacterales	Chthoniobacteraceae	Candidatus Udaeobacter	Candidatus Udaeobacter copiosus
4e523d7a369025651c0378dcf2e1c41d	P1295.1009	56	Bacteria	Planctomycetes	Planctomycetacia	Gemmatales	Gemmataceae	Fimbriiglobus	uncultured bacterium
46aabac835b6f75d4e693773eab803f3	P1295.1009	49	Bacteria	Cyanobacteria	Oxyphotobacteria	Synechococcales	Cyanobiaceae	Cyanobium PCC-6307	uncultured Synechococcus sp.
3ef3de0ea47a73917affbd81d53d5eac	P1295.1009	41	Bacteria	Actinobacteria	Actinobacteria	Pseudonocardiales	Pseudonocardiaceae	Lechevalieria	Lechevalieria aerocolonigenes
fa921edf6633b449318aeeba8edb3fc7	P1295.1009	12	Bacteria	Chloroflexi	Chloroflexia	Chloroflexales	Chloroflexaceae	Candidatus Chloroploca	uncultured bacterium
178fb0bc32c6fba104872b889270d243	P1295.1009	7	Bacteria	Firmicutes	Bacilli	Bacillales	Staphylococcaceae	Staphylococcus	uncultured bacterium
a9c6d52a216388650641793e2562676a	P1295.1009	6	Bacteria	Proteobacteria	Gammaproteobacteria	Betaproteobacteriales	Rhodocyclaceae	Ferribacterium	Ambiguous_taxa
d3417a17255e4cc3aebed5e32e63512f	P1295.1012	34096	Bacteria	Chloroflexi	Dehalococcoidia	SAR202 clade	uncultured gamma proteobacterium	uncultured gamma proteobacterium	uncultured gamma proteobacterium
4c5eb0954e3a36cf489ae1936e52de7e	P1295.1012	14091	Bacteria	Tenericutes	Mollicutes	Mycoplasmatales	Mycoplasmataceae	Mycoplasma	Mycoplasma equirhinis
c28cdbaaeef7a26a47926987d3dcca8b	P1295.1012	21555	Bacteria	Gemmatimonadetes	Gemmatimonadetes	Gemmatimonadales	Gemmatimonadaceae	Gemmatimonas	uncultured bacterium SBRH63
570aa7e3b88ab1108afd68c45c70b8fe	P1295.1012	36810	Archaea	Euryarchaeota	Halobacteria	Halobacteriales	Halococcaceae	Halococcus	Halococcus sp.
1a5d44b1e0d712a1632677da2ae6a4a3	P1295.1012	33236	Bacteria	Tenericutes	Mollicutes	Mycoplasmatales	Mycoplasmataceae	Mycoplasma	Mycoplasma equirhinis
44fbcbfbe84ec07c2b23b30b6c264351	P1295.1012	18997	Bacteria	Chloroflexi	TK10	Clostridiales bacterium PH28_bin88	Clostridiales bacterium PH28_bin88	Clostridiales bacterium PH28_bin88	Clostridiales bacterium PH28_bin88
d388f304587acfbec20dfe5724db4262	P1295.1012	17405	Bacteria	Tenericutes	Mollicutes	Mycoplasmatales	Mycoplasmataceae	Mycoplasma	Mycoplasma equirhinis
a5ea71cb832a5baf8eaddbb70861c68a	P1295.1012	23951	Bacteria	Bacteroidetes	Bacteroidia	Cytophagales	Hymenobacteraceae	Hymenobacter	Hymenobacter sp. tsz18
aa35a552250ecd97c9c7b9c1f8359b52	P1295.1012	2188	Bacteria	Proteobacteria	Gammaproteobacteria	Betaproteobacteriales	Burkholderiaceae	Variovorax	Variovorax paradoxus
880943ee37412352b402e9496277a424	P1295.1012	18388	Bacteria	Tenericutes	Mollicutes	Mycoplasmatales	Mycoplasmataceae	Mycoplasma	Mycoplasma equirhinis
614e8724ba40a695e5df49480518008c	P1295.1012	26096	Bacteria	Proteobacteria	Alphaproteobacteria	Parvibaculales	PS1 clade	uncultured Rhizobiales bacterium	uncultured Rhizobiales bacterium
006350fcab038fecfc558418fab8797c	P1295.1012	9880	Bacteria	Verrucomicrobia	Verrucomicrobiae	Chthoniobacterales	Chthoniobacteraceae	Candidatus Udaeobacter	Candidatus Udaeobacter copiosus
56577f057b750e1902c2915852f122a1	P1295.1012	643	Bacteria	Proteobacteria	Alphaproteobacteria	Rhizobiales	Rhizobiaceae	Ensifer	Ambiguous_taxa
97601405bccccd9d32e8727775ff4489	P1295.1012	14	Bacteria	Proteobacteria	Gammaproteobacteria	Oceanospirillales	Halomonadaceae	Halomonas	Halovibrio variabilis
9237d7e5dff9904f3b032f3e5b271b5c	P1295.1012	3794	Bacteria	Verrucomicrobia	Verrucomicrobiae	Chthoniobacterales	Chthoniobacteraceae	Candidatus Udaeobacter	Candidatus Udaeobacter copiosus
7753ad3d70ae78b6ab1853eec194aee1	P1295.1012	6378	Bacteria	Verrucomicrobia	Verrucomicrobiae	Chthoniobacterales	Chthoniobacteraceae	Candidatus Udaeobacter	Candidatus Udaeobacter copiosus
da6a4aacae48512088aeff9492a5ce0f	P1295.1012	5546	Archaea	Euryarchaeota	Methanopyri	Methanopyrales	Methanopyraceae	Methanopyrus	Methanopyrus kandleri
690c212205e9694d34d1683257e1350c	P1295.1012	2844	Bacteria	Verrucomicrobia	Verrucomicrobiae	Chthoniobacterales	Chthoniobacteraceae	Candidatus Udaeobacter	Candidatus Udaeobacter copiosus
7d52fd8353b9613c18226cd4db2b8eba	P1295.1012	3104	Bacteria	Proteobacteria	Gammaproteobacteria	Enterobacteriales	Enterobacteriaceae	Cronobacter	Acinetobacter baumannii
aec822552a227bf87858cfa474e39a9a	P1295.1012	5111	Bacteria	Verrucomicrobia	Verrucomicrobiae	Chthoniobacterales	Chthoniobacteraceae	Candidatus Udaeobacter	Candidatus Udaeobacter copiosus
33142fb096287d4a83659770bab6911d	P1295.1012	2664	Bacteria	Deinococcus-Thermus	Deinococci	Thermales	Thermaceae	Meiothermus	Meiothermus chliarophilus
d60048fd50314b632d78360583d9cf1d	P1295.1012	2463	Bacteria	Bacteroidetes	Rhodothermia	Rhodothermales	Rhodothermaceae	Salinibacter	Salinibacter sp. AN15
993c0b459b4b92dd88aafe3d1bbed9ac	P1295.1012	1010	Bacteria	Proteobacteria	Gammaproteobacteria	Alteromonadales	Pseudoalteromonadaceae	Pseudoalteromonas	Ambiguous_taxa
64190fa4ad2b9dbe1daa44b34f7b76fa	P1295.1012	162	Bacteria	Proteobacteria	Gammaproteobacteria	Betaproteobacteriales	Burkholderiaceae	Burkholderia-Caballeronia-Paraburkholderia	uncultured beta proteobacterium
55281e7ac953aadf2dabc17e1a3553c5	P1295.1012	2202	Bacteria	Deinococcus-Thermus	Deinococci	Thermales	Thermaceae	Meiothermus	Meiothermus chliarophilus
07344e6f6969ca83199c0cef9d535614	P1295.1012	2145	Bacteria	Deinococcus-Thermus	Deinococci	Thermales	Thermaceae	Meiothermus	Meiothermus chliarophilus
ce55d6f09c1b5eadff513c935ff9cd85	P1295.1012	1993	Bacteria	Proteobacteria	Gammaproteobacteria	Xanthomonadales	Rhodanobacteraceae	Oleiagrimonas	Ambiguous_taxa
121647b38c72deec749d74cef8983f8f	P1295.1012	4	Bacteria	Spirochaetes	Spirochaetia	Brevinematales	Brevinemataceae	Brevinema	uncultured bacterium
d93f569a325b7fb63569a4ad56bdcb6d	P1295.1012	1931	Bacteria	Proteobacteria	Gammaproteobacteria	Xanthomonadales	Rhodanobacteraceae	Luteibacter	Luteibacter anthropi
b9759c74fac35a344a321df4a066dea1	P1295.1012	868	Bacteria	Proteobacteria	Gammaproteobacteria	Betaproteobacteriales	Burkholderiaceae	Acidovorax	uncultured Acidovorax sp.
6bbf36576f1c2fe4e9f976bb94e29960	P1295.1012	2255	Bacteria	Verrucomicrobia	Verrucomicrobiae	Chthoniobacterales	Chthoniobacteraceae	Candidatus Udaeobacter	Candidatus Udaeobacter copiosus
427e903c269aa29f71a089f5aa8d1315	P1295.1012	440	Bacteria	Proteobacteria	Gammaproteobacteria	Pseudomonadales	Pseudomonadaceae	Pseudomonas	uncultured bacterium
c0ce880e790347fc112e52c8a2fbd7f6	P1295.1012	1431	Bacteria	Proteobacteria	Gammaproteobacteria	Pseudomonadales	Pseudomonadaceae	Pseudomonas	Pseudomonas sp. 6PC2
a55e4838141e234c8e0ae2aac115f42e	P1295.1012	525	Bacteria	Proteobacteria	Gammaproteobacteria	Betaproteobacteriales	Burkholderiaceae	Herminiimonas	uncultured bacterium
da5f63f6e1c8bd554e240e66477df311	P1295.1012	5	Bacteria	Proteobacteria	Alphaproteobacteria	Sphingomonadales	Sphingomonadaceae	Sphingomonas	Sphingomonas sp.
96927a984d957ea3c27743cfa8d9b9bb	P1295.1012	1683	Bacteria	Proteobacteria	Gammaproteobacteria	Pseudomonadales	Pseudomonadaceae	Pseudomonas	Pseudomonas sp. 6PC2
9e7c9407ae9bf72cd6bbdef551c0a72e	P1295.1012	134	Bacteria	Proteobacteria	Gammaproteobacteria	Betaproteobacteriales	Burkholderiaceae	Pelomonas	uncultured bacterium
6360d729bbd105be9bbb462b60b9040d	P1295.1012	1309	Bacteria	Proteobacteria	Gammaproteobacteria	Pseudomonadales	Pseudomonadaceae	Pseudomonas	Pseudomonas sp. 6PC2
8735c48cf0bbce6d4eb44656960a6f9f	P1295.1012	273	Bacteria	Proteobacteria	Gammaproteobacteria	Xanthomonadales	Xanthomonadaceae	Stenotrophomonas	Ambiguous_taxa
4c2e8e81384859cb63b24039825f2d4d	P1295.1012	1138	Bacteria	Proteobacteria	Gammaproteobacteria	Cellvibrionales	Microbulbiferaceae	Microbulbifer	gamma proteobacterium Bac85
1f4f59b79e67c27ab5a6aad3d8667a39	P1295.1012	345	Bacteria	Proteobacteria	Alphaproteobacteria	Caulobacterales	Caulobacteraceae	Caulobacter	Ambiguous_taxa
ade53d25ac129f517b765e3ddf107eb9	P1295.1012	459	Bacteria	Proteobacteria	Gammaproteobacteria	Betaproteobacteriales	Burkholderiaceae	Delftia	Ambiguous_taxa
e2c38f2e9b4082dc9c13f091c9a56226	P1295.1012	32	Bacteria	Firmicutes	Bacilli	Lactobacillales	Streptococcaceae	Streptococcus	Streptococcus pneumoniae
e18b5fbacaa9ce3045b268b8b5ba70a7	P1295.1012	1408	Bacteria	Planctomycetes	Planctomycetacia	Planctomycetales	Schlesneriaceae	Schlesneria	Planctomyces sp.
3d6721a1164da879108f06f511368dea	P1295.1012	525	Bacteria	Proteobacteria	Gammaproteobacteria	Betaproteobacteriales	Burkholderiaceae	Cupriavidus	Ambiguous_taxa
058175146b9d8247e079168244d6c702	P1295.1012	8	Bacteria	Firmicutes	Bacilli	Lactobacillales	Streptococcaceae	Streptococcus	Streptococcus salivarius subsp. salivarius
eb44179e6db6ea7d39da63c6e05242a5	P1295.1012	1335	Bacteria	Patescibacteria	ABY1	Candidatus Buchananbacteria	Parcubacteria group bacterium GW2011_GWA2_44_12	Parcubacteria group bacterium GW2011_GWA2_44_12	Parcubacteria group bacterium GW2011_GWA2_44_12
ce1a55e874dd750332e1971088a1e664	P1295.1012	499	Bacteria	Firmicutes	Bacilli	Bacillales	Staphylococcaceae	Staphylococcus	Staphylococcus aureus
859aa0f2e579d693cb0ef28c661f96ab	P1295.1012	38	Bacteria	Bacteroidetes	Bacteroidia	Chitinophagales	Chitinophagaceae	Sediminibacterium	uncultured soil bacterium
8792474b242734b8e83245af2947f871	P1295.1012	896	Bacteria	Planctomycetes	Planctomycetacia	Planctomycetales	Schlesneriaceae	Schlesneria	Planctomyces sp.
69212e630141479b9a8b23685d4d5bd2	P1295.1012	166	Bacteria	Actinobacteria	Actinobacteria	Propionibacteriales	Propionibacteriaceae	Cutibacterium	Ambiguous_taxa
e632d65c86162d1fca55d0c691501731	P1295.1012	974	Bacteria	Chloroflexi	Dehalococcoidia	SAR202 clade	uncultured gamma proteobacterium	uncultured gamma proteobacterium	uncultured gamma proteobacterium
15c970810ae7072e3c9682895e1d97f2	P1295.1012	3	Bacteria	Proteobacteria	Deltaproteobacteria	Desulfobacterales	Desulfobacteraceae	Sva0081 sediment group	uncultured delta proteobacterium
d1a5883281b424a12ab1e761c969064d	P1295.1012	740	Bacteria	Patescibacteria	ABY1	Candidatus Falkowbacteria	Candidatus Falkowbacteria bacterium RIFOXYD2_FULL_34_120	Candidatus Falkowbacteria bacterium RIFOXYD2_FULL_34_120	Candidatus Falkowbacteria bacterium RIFOXYD2_FULL_34_120
53bd359128c5f06ad1361341008fa5a4	P1295.1012	670	Bacteria	Actinobacteria	Actinobacteria	Micrococcales	Micrococcaceae	Ambiguous_taxa	Ambiguous_taxa
157331ed7459b333701306db2c8c32f3	P1295.1012	271	Bacteria	Firmicutes	Bacilli	Bacillales	Family XI	Gemella	uncultured organism
f24c1c0b91f33eeeac3d47572d3da8b6	P1295.1012	892	Bacteria	Planctomycetes	Planctomycetacia	Planctomycetales	Schlesneriaceae	Schlesneria	Planctomyces sp.
039462e92dda77b5542ab3a93a328871	P1295.1012	4	Bacteria	Proteobacteria	Gammaproteobacteria	Francisellales	Francisellaceae	uncultured	uncultured bacterium
a633eb0c0e6dc0b6f8314c9b7e765a54	P1295.1012	687	Bacteria	Proteobacteria	Gammaproteobacteria	Methylococcales	Methylococcaceae	Methylocaldum	Methylocaldum sp. E10a
c0cbe29a5ab4d55bd01396e0072dcc8c	P1295.1012	603	Bacteria	Actinobacteria	Actinobacteria	PeM15	Ambiguous_taxa	Ambiguous_taxa	Ambiguous_taxa
f1b17b2a8f7177466013d84e8242108d	P1295.1012	639	Bacteria	Gemmatimonadetes	Gemmatimonadetes	Gemmatimonadales	Gemmatimonadaceae	uncultured	Gemmatimonadetes bacterium WWH5
f620494f0291f5f1a1cd3cf551cd8e94	P1295.1012	482	Bacteria	Cyanobacteria	Oxyphotobacteria	Chloroplast	Picea glauca (white spruce)	Picea glauca (white spruce)	Picea glauca (white spruce)
7d015ee2743274bb783ca9f7beb602ec	P1295.1012	9	Bacteria	Cyanobacteria	Oxyphotobacteria	Synechococcales	Cyanobiaceae	Prochlorococcus MIT9313	uncultured cyanobacterium
bb5478047c8cc1b691c52fe9ff38ea89	P1295.1012	510	Bacteria	Proteobacteria	Gammaproteobacteria	Xanthomonadales	Rhodanobacteraceae	Oleiagrimonas	Ambiguous_taxa
db7da89072827b00ce61aa0517977cce	P1295.1012	291	Bacteria	Proteobacteria	Gammaproteobacteria	Gammaproteobacteria Incertae Sedis	Unknown Family	Acidibacter	Ambiguous_taxa
0ae10ff6ead09728307d2c18483392ff	P1295.1012	88	Bacteria	Patescibacteria	Parcubacteria	wastewater metagenome	wastewater metagenome	wastewater metagenome	wastewater metagenome
5331caa480f5f10cd4b0f81c26ad3289	P1295.1012	27	Bacteria	Proteobacteria	Alphaproteobacteria	Puniceispirillales	uncultured	uncultured organism	uncultured organism
390577d7ae9507e73631fecca9c6a077	P1295.1012	101	Bacteria	Patescibacteria	Parcubacteria	Candidatus Nomurabacteria	uncultured bacterium	uncultured bacterium	uncultured bacterium
1a446b0ccbc02201c527d0c2a482e1c4	P1295.1012	10	Bacteria	Planctomycetes	Planctomycetacia	Pirellulales	Pirellulaceae	Rhodopirellula	metagenome
0c064970fdaf6c71260d58b65c959f56	P1295.1012	250	Bacteria	Patescibacteria	Saccharimonadia	Saccharimonadales	Saccharimonadaceae	uncultured bacterium	uncultured bacterium
2501cf2e4546d8dce45045ee2779ae06	P1295.1012	184	Bacteria	Patescibacteria	Gracilibacteria	uncultured bacterium	uncultured bacterium	uncultured bacterium	uncultured bacterium
34fc6ee5fd33fac241df6929be2e7344	P1295.1012	154	Bacteria	Chloroflexi	Dehalococcoidia	SAR202 clade	hydrothermal vent metagenome	hydrothermal vent metagenome	hydrothermal vent metagenome
b4a38c034dedacc1cdee1e637fd26308	P1295.1012	129	Bacteria	Chloroflexi	Dehalococcoidia	SAR202 clade	Chloroflexi bacterium SCGC AB-629-P13	Chloroflexi bacterium SCGC AB-629-P13	Chloroflexi bacterium SCGC AB-629-P13
b1a5b7f07aa0793167f1330a41608498	P1295.1012	98	Bacteria	Verrucomicrobia	Verrucomicrobiae	Chthoniobacterales	Chthoniobacteraceae	Candidatus Udaeobacter	Candidatus Udaeobacter copiosus
a93887ec034b0c717475f350388dbef4	P1295.1012	94	Bacteria	Proteobacteria	Gammaproteobacteria	Enterobacteriales	Enterobacteriaceae	Cronobacter	Acinetobacter baumannii
461c4c05872b892242913f1f7f634d8f	P1295.1012	91	Bacteria	Verrucomicrobia	Verrucomicrobiae	Chthoniobacterales	Chthoniobacteraceae	Candidatus Udaeobacter	Candidatus Udaeobacter copiosus
f44374ed4bc07156db737e4d4ffb5237	P1295.1012	86	Bacteria	Proteobacteria	Gammaproteobacteria	Xanthomonadales	Rhodanobacteraceae	Oleiagrimonas	Ambiguous_taxa
cbb8c34281401d14d1817a19f91a9583	P1295.1012	85	Bacteria	Patescibacteria	Parcubacteria	Candidatus Nomurabacteria	uncultured soil bacterium	uncultured soil bacterium	uncultured soil bacterium
6982ce1960b36a22b3ac943d784d6e43	P1295.1012	4	Bacteria	Cyanobacteria	Oxyphotobacteria	Chloroplast	Virgulinella fragilis	Virgulinella fragilis	Virgulinella fragilis
95016caa2e9c57c925400cdcfdeeb454	P1295.1012	72	Bacteria	Verrucomicrobia	Verrucomicrobiae	Chthoniobacterales	Chthoniobacteraceae	Candidatus Udaeobacter	Candidatus Udaeobacter copiosus
c2db6e51e17aa314b07c06635759df19	P1295.1012	70	Bacteria	Proteobacteria	Gammaproteobacteria	Cellvibrionales	Cellvibrionaceae	Marinagarivorans	uncultured gamma proteobacterium
89bb1267ab91a2d507842df2f1f4fb30	P1295.1012	61	Bacteria	Verrucomicrobia	Verrucomicrobiae	Chthoniobacterales	Chthoniobacteraceae	Candidatus Udaeobacter	Candidatus Udaeobacter copiosus
085358eeb8a670d14c0936d481ffc3de	P1295.1012	60	Bacteria	Bacteroidetes	Rhodothermia	Rhodothermales	Rhodothermaceae	Salinibacter	Salinibacter sp. AN15
72cdf4d52e8f544be14edb336a20b73e	P1295.1012	58	Bacteria	Firmicutes	Bacilli	Lactobacillales	Lactobacillaceae	Lactobacillus	Lactobacillus sp. N3-10-1
e2904ee2688bc0d8908b649f53d5af9b	P1295.1012	58	Bacteria	Proteobacteria	Gammaproteobacteria	Methylococcales	Methylococcaceae	Methylococcus	Methylococcus thermophilus
832b3262654597fdf54d73447d83f5bd	P1295.1012	46	Bacteria	Patescibacteria	Microgenomatia	Candidatus Woesebacteria	Candidatus Woesebacteria bacterium RIFOXYA1_FULL_43_16	Candidatus Woesebacteria bacterium RIFOXYA1_FULL_43_16	Candidatus Woesebacteria bacterium RIFOXYA1_FULL_43_16
e8582c784a3d721da32154b7d2ceafe2	P1295.1012	41	Bacteria	Patescibacteria	Microgenomatia	Candidatus Woesebacteria	uncultured Microgenomates group bacterium	uncultured Microgenomates group bacterium	uncultured Microgenomates group bacterium
39a217b92b95daf0f7279d8d95db68e1	P1295.1012	41	Bacteria	Aquificae	Aquificae	Hydrogenothermales	Hydrogenothermaceae	Venenivibrio	Venenivibrio stagnispumantis
10b00287d62274c40cbd13cf6e279477	P1295.1012	41	Bacteria	Patescibacteria	ABY1	Candidatus Buchananbacteria	Parcubacteria group bacterium CG2_30_48_51	Parcubacteria group bacterium CG2_30_48_51	Parcubacteria group bacterium CG2_30_48_51
7bc03775a90b072531600feea2df9866	P1295.1012	5	Bacteria	Verrucomicrobia	Verrucomicrobiae	Chthoniobacterales	Chthoniobacteraceae	Candidatus Udaeobacter	Candidatus Udaeobacter copiosus
570aa7e3b88ab1108afd68c45c70b8fe	P1295.1013	40451	Archaea	Euryarchaeota	Halobacteria	Halobacteriales	Halococcaceae	Halococcus	Halococcus sp.
1a5d44b1e0d712a1632677da2ae6a4a3	P1295.1013	36958	Bacteria	Tenericutes	Mollicutes	Mycoplasmatales	Mycoplasmataceae	Mycoplasma	Mycoplasma equirhinis
a5ea71cb832a5baf8eaddbb70861c68a	P1295.1013	26912	Bacteria	Bacteroidetes	Bacteroidia	Cytophagales	Hymenobacteraceae	Hymenobacter	Hymenobacter sp. tsz18
3bc15670b91755b504f8c7abd5e7e68a	P1295.1013	51439	Bacteria	Chloroflexi	Dehalococcoidia	SAR202 clade	uncultured gamma proteobacterium	uncultured gamma proteobacterium	uncultured gamma proteobacterium
aa35a552250ecd97c9c7b9c1f8359b52	P1295.1013	728	Bacteria	Proteobacteria	Gammaproteobacteria	Betaproteobacteriales	Burkholderiaceae	Variovorax	Variovorax paradoxus
880943ee37412352b402e9496277a424	P1295.1013	37005	Bacteria	Tenericutes	Mollicutes	Mycoplasmatales	Mycoplasmataceae	Mycoplasma	Mycoplasma equirhinis
614e8724ba40a695e5df49480518008c	P1295.1013	28798	Bacteria	Proteobacteria	Alphaproteobacteria	Parvibaculales	PS1 clade	uncultured Rhizobiales bacterium	uncultured Rhizobiales bacterium
d2448b3d3ce0ee290d270f614ef96f7a	P1295.1013	13	Bacteria	Proteobacteria	Gammaproteobacteria	Aeromonadales	Aeromonadaceae	Aeromonas	Ambiguous_taxa
260ee776fbf0e04fd55087a0f83a5068	P1295.1013	27343	Bacteria	Chloroflexi	TK10	Clostridiales bacterium PH28_bin88	Clostridiales bacterium PH28_bin88	Clostridiales bacterium PH28_bin88	Clostridiales bacterium PH28_bin88
a95c672030f311d96796fe6d11dcf83f	P1295.1013	25499	Bacteria	Proteobacteria	Gammaproteobacteria	Enterobacteriales	Enterobacteriaceae	Enterobacter	Enterobacteriaceae bacterium 124G
56577f057b750e1902c2915852f122a1	P1295.1013	582	Bacteria	Proteobacteria	Alphaproteobacteria	Rhizobiales	Rhizobiaceae	Ensifer	Ambiguous_taxa
5c49b321e7c2b09076dfb114a1b8a518	P1295.1013	15	Bacteria	Proteobacteria	Gammaproteobacteria	Oceanospirillales	Halomonadaceae	Halomonas	Halovibrio variabilis
9237d7e5dff9904f3b032f3e5b271b5c	P1295.1013	5590	Bacteria	Verrucomicrobia	Verrucomicrobiae	Chthoniobacterales	Chthoniobacteraceae	Candidatus Udaeobacter	Candidatus Udaeobacter copiosus
14c72d0118dac0a44f2f2139d98dcf88	P1295.1013	32228	Bacteria	Gemmatimonadetes	Gemmatimonadetes	Gemmatimonadales	Gemmatimonadaceae	Gemmatimonas	uncultured bacterium SBRH63
690c212205e9694d34d1683257e1350c	P1295.1013	4333	Bacteria	Verrucomicrobia	Verrucomicrobiae	Chthoniobacterales	Chthoniobacteraceae	Candidatus Udaeobacter	Candidatus Udaeobacter copiosus
7d52fd8353b9613c18226cd4db2b8eba	P1295.1013	2518	Bacteria	Proteobacteria	Gammaproteobacteria	Enterobacteriales	Enterobacteriaceae	Cronobacter	Acinetobacter baumannii
33142fb096287d4a83659770bab6911d	P1295.1013	3907	Bacteria	Deinococcus-Thermus	Deinococci	Thermales	Thermaceae	Meiothermus	Meiothermus chliarophilus
d60048fd50314b632d78360583d9cf1d	P1295.1013	3674	Bacteria	Bacteroidetes	Rhodothermia	Rhodothermales	Rhodothermaceae	Salinibacter	Salinibacter sp. AN15
2ccfd9b66b134e2f526ff7e65558282d	P1295.1013	98	Bacteria	Proteobacteria	Alphaproteobacteria	Rhizobiales	Xanthobacteraceae	Bradyrhizobium	Bradyrhizobium elkanii
64190fa4ad2b9dbe1daa44b34f7b76fa	P1295.1013	170	Bacteria	Proteobacteria	Gammaproteobacteria	Betaproteobacteriales	Burkholderiaceae	Burkholderia-Caballeronia-Paraburkholderia	uncultured beta proteobacterium
55281e7ac953aadf2dabc17e1a3553c5	P1295.1013	3084	Bacteria	Deinococcus-Thermus	Deinococci	Thermales	Thermaceae	Meiothermus	Meiothermus chliarophilus
07344e6f6969ca83199c0cef9d535614	P1295.1013	3061	Bacteria	Deinococcus-Thermus	Deinococci	Thermales	Thermaceae	Meiothermus	Meiothermus chliarophilus
ce55d6f09c1b5eadff513c935ff9cd85	P1295.1013	2824	Bacteria	Proteobacteria	Gammaproteobacteria	Xanthomonadales	Rhodanobacteraceae	Oleiagrimonas	Ambiguous_taxa
121647b38c72deec749d74cef8983f8f	P1295.1013	4	Bacteria	Spirochaetes	Spirochaetia	Brevinematales	Brevinemataceae	Brevinema	uncultured bacterium
d93f569a325b7fb63569a4ad56bdcb6d	P1295.1013	2740	Bacteria	Proteobacteria	Gammaproteobacteria	Xanthomonadales	Rhodanobacteraceae	Luteibacter	Luteibacter anthropi
b9759c74fac35a344a321df4a066dea1	P1295.1013	311	Bacteria	Proteobacteria	Gammaproteobacteria	Betaproteobacteriales	Burkholderiaceae	Acidovorax	uncultured Acidovorax sp.
427e903c269aa29f71a089f5aa8d1315	P1295.1013	93	Bacteria	Proteobacteria	Gammaproteobacteria	Pseudomonadales	Pseudomonadaceae	Pseudomonas	uncultured bacterium
da5f63f6e1c8bd554e240e66477df311	P1295.1013	179	Bacteria	Proteobacteria	Alphaproteobacteria	Sphingomonadales	Sphingomonadaceae	Sphingomonas	Sphingomonas sp.
c1bff62ca6551017786f48c3316bce08	P1295.1013	43	Bacteria	Actinobacteria	Actinobacteria	Pseudonocardiales	Pseudonocardiaceae	Lechevalieria	Ambiguous_taxa
9e7c9407ae9bf72cd6bbdef551c0a72e	P1295.1013	15	Bacteria	Proteobacteria	Gammaproteobacteria	Betaproteobacteriales	Burkholderiaceae	Pelomonas	uncultured bacterium
1f4f59b79e67c27ab5a6aad3d8667a39	P1295.1013	29	Bacteria	Proteobacteria	Alphaproteobacteria	Caulobacterales	Caulobacteraceae	Caulobacter	Ambiguous_taxa
ade53d25ac129f517b765e3ddf107eb9	P1295.1013	61	Bacteria	Proteobacteria	Gammaproteobacteria	Betaproteobacteriales	Burkholderiaceae	Delftia	Ambiguous_taxa
da7705ecb959ffaec65667411fa6e25e	P1295.1013	112	Bacteria	Proteobacteria	Gammaproteobacteria	Betaproteobacteriales	Burkholderiaceae	Janthinobacterium	uncultured bacterium
33e30b7bc98096bb7b538d623e449f8c	P1295.1013	3952	Bacteria	Proteobacteria	Gammaproteobacteria	Enterobacteriales	Enterobacteriaceae	Cronobacter	Acinetobacter baumannii
319188bf384dc65484285b8cdf0665e4	P1295.1013	16	Bacteria	Proteobacteria	Alphaproteobacteria	uncultured	uncultured bacterium	uncultured bacterium	uncultured bacterium
306906514c1bb7d3057ee5ac7f4db23c	P1295.1013	244	Bacteria	Proteobacteria	Alphaproteobacteria	Caulobacterales	Caulobacteraceae	uncultured	uncultured alpha proteobacterium
e18b5fbacaa9ce3045b268b8b5ba70a7	P1295.1013	1765	Bacteria	Planctomycetes	Planctomycetacia	Planctomycetales	Schlesneriaceae	Schlesneria	Planctomyces sp.
9d2f7465431c53b279d35bb1aa4cad6e	P1295.1013	58	Bacteria	Proteobacteria	Alphaproteobacteria	Rhodospirillales	uncultured	uncultured Rhodospirillaceae bacterium	uncultured Rhodospirillaceae bacterium
eb44179e6db6ea7d39da63c6e05242a5	P1295.1013	1547	Bacteria	Patescibacteria	ABY1	Candidatus Buchananbacteria	Parcubacteria group bacterium GW2011_GWA2_44_12	Parcubacteria group bacterium GW2011_GWA2_44_12	Parcubacteria group bacterium GW2011_GWA2_44_12
276cddc648ab10ee5e3d8a5c19a96657	P1295.1013	1140	Bacteria	Proteobacteria	Gammaproteobacteria	Xanthomonadales	Rhodanobacteraceae	Oleiagrimonas	Ambiguous_taxa
859aa0f2e579d693cb0ef28c661f96ab	P1295.1013	50	Bacteria	Bacteroidetes	Bacteroidia	Chitinophagales	Chitinophagaceae	Sediminibacterium	uncultured soil bacterium
e84242157b19429fb2064baaea2df27c	P1295.1013	1000	Bacteria	Proteobacteria	Gammaproteobacteria	Xanthomonadales	Rhodanobacteraceae	Luteibacter	Luteibacter anthropi
8792474b242734b8e83245af2947f871	P1295.1013	1237	Bacteria	Planctomycetes	Planctomycetacia	Planctomycetales	Schlesneriaceae	Schlesneria	Planctomyces sp.
66e1f6a3876c4863d079e54ffc3b65e5	P1295.1013	2009	Bacteria	Verrucomicrobia	Verrucomicrobiae	Chthoniobacterales	Chthoniobacteraceae	Candidatus Udaeobacter	Candidatus Udaeobacter copiosus
d3fc1e56d663bf67176c6e7dede15988	P1295.1013	57	Bacteria	Actinobacteria	Actinobacteria	Corynebacteriales	Corynebacteriaceae	Corynebacterium 1	uncultured bacterium
ffa058a2bc396813b938ce5dae6849eb	P1295.1013	12	Bacteria	Actinobacteria	Actinobacteria	Micrococcales	Microbacteriaceae	Microbacterium	Microbacterium barkeri
4ffd54949c84ff3e45515f43cfbdaddc	P1295.1013	1447	Bacteria	Planctomycetes	Planctomycetacia	Planctomycetales	Schlesneriaceae	Schlesneria	Planctomyces sp.
64b47ebd054d156b6131d238b8915ef4	P1295.1013	65	Bacteria	Actinobacteria	Actinobacteria	Micrococcales	Microbacteriaceae	Rhodoluna	Ambiguous_taxa
f2a88ae029bafce221dc58540ae52b00	P1295.1013	30	Bacteria	Planctomycetes	Planctomycetacia	Pirellulales	Pirellulaceae	Pir4 lineage	metagenome
e31f9af8a5ddc58b3b6aa79a53c41a02	P1295.1013	366	Bacteria	Cloacimonetes	Cloacimonadia	Cloacimonadales	MSBL8	uncultured Spirochaetes bacterium	uncultured Spirochaetes bacterium
cf1081c49e02c650b14930abc16256ce	P1295.1013	1076	Bacteria	Verrucomicrobia	Verrucomicrobiae	Chthoniobacterales	Chthoniobacteraceae	Candidatus Udaeobacter	Candidatus Udaeobacter copiosus
ce174117816ddaf88959b5604f3902e9	P1295.1013	89	Bacteria	Cyanobacteria	Oxyphotobacteria	Chloroplast	Cucumis sativus (cucumber)	Cucumis sativus (cucumber)	Cucumis sativus (cucumber)
a85224b3d17e4e561fd761cb81c4f277	P1295.1013	11	Bacteria	Patescibacteria	Saccharimonadia	Saccharimonadales	Saccharimonadaceae	uncultured bacterium	uncultured bacterium
fcc0d2ce86c394702ee0614e8a8d99e5	P1295.1013	33	Bacteria	Proteobacteria	Deltaproteobacteria	Oligoflexales	0319-6G20	uncultured bacterium	uncultured bacterium
0fc0bfbf5c20c5a58072dd389f68a13b	P1295.1013	107	Bacteria	Cyanobacteria	Oxyphotobacteria	Chloroplast	Citrus maxima	Citrus maxima	Citrus maxima
5fdc594f2ac00dd2d384baabc58e5ff2	P1295.1013	84	Bacteria	Bacteroidetes	Bacteroidia	Flavobacteriales	Weeksellaceae	Chryseobacterium	Chryseobacterium sp. PMSZPI
3c1c5761fd9359e4736574f2d723da95	P1295.1013	12	Bacteria	Proteobacteria	Gammaproteobacteria	Betaproteobacteriales	Methylophilaceae	Methylotenera	Ambiguous_taxa
929cd6e49b709d77e7894f8e5747024d	P1295.1013	39	Bacteria	Planctomycetes	Planctomycetacia	Pirellulales	Pirellulaceae	Pir4 lineage	metagenome
6103ab7168a43364d2d9a08a5a36b4da	P1295.1013	270	Bacteria	Chloroflexi	Dehalococcoidia	SAR202 clade	uncultured gamma proteobacterium	uncultured gamma proteobacterium	uncultured gamma proteobacterium
5e74b27293d39dbc3815d388453d0f3b	P1295.1013	4	Bacteria	Fusobacteria	Fusobacteriia	Fusobacteriales	Fusobacteriaceae	Fusobacterium	uncultured bacterium
da51c6c30901132eeeb751f0c3918a91	P1295.1013	219	Bacteria	Verrucomicrobia	Verrucomicrobiae	Chthoniobacterales	Chthoniobacteraceae	Candidatus Udaeobacter	Candidatus Udaeobacter copiosus
a53fb8de9d1450913fd1bb68168057d2	P1295.1013	216	Bacteria	Gemmatimonadetes	Gemmatimonadetes	Gemmatimonadales	Gemmatimonadaceae	uncultured	Gemmatimonadetes bacterium WWH5
ade2cce3ccf4a8a7b6eddc472908257d	P1295.1013	45	Bacteria	Verrucomicrobia	Verrucomicrobiae	Chthoniobacterales	Chthoniobacteraceae	Candidatus Udaeobacter	Candidatus Udaeobacter copiosus
10d95ee790c0a76899c6d1efaa4db687	P1295.1013	42	Bacteria	Proteobacteria	Deltaproteobacteria	Oligoflexales	Oligoflexaceae	Silvanigrella	Ambiguous_taxa
7dc95571afc270844586ff368e6fabe2	P1295.1013	53	Bacteria	Verrucomicrobia	Verrucomicrobiae	Chthoniobacterales	Chthoniobacteraceae	Candidatus Udaeobacter	Candidatus Udaeobacter copiosus
e49a0f1b1407a7e8dbe3d8924894e611	P1295.1013	79	Bacteria	Verrucomicrobia	Verrucomicrobiae	Chthoniobacterales	Chthoniobacteraceae	Candidatus Udaeobacter	Candidatus Udaeobacter copiosus
7bdd51cddfa3ed7baab3979053249a31	P1295.1013	132	Bacteria	Verrucomicrobia	Verrucomicrobiae	Chthoniobacterales	Chthoniobacteraceae	Candidatus Udaeobacter	Candidatus Udaeobacter copiosus
48e7b2dfd173980809a10d60473e2201	P1295.1013	120	Archaea	Euryarchaeota	Methanopyri	Methanopyrales	Methanopyraceae	Methanopyrus	Methanopyrus kandleri
b2660b4f8a5cae67f5e8507590607e14	P1295.1013	57	Bacteria	Verrucomicrobia	Verrucomicrobiae	Chthoniobacterales	Chthoniobacteraceae	Candidatus Udaeobacter	Candidatus Udaeobacter copiosus
fada0a3f71259f2d392f71dd99b06960	P1295.1013	106	Bacteria	Verrucomicrobia	Verrucomicrobiae	Opitutales	Puniceicoccaceae	Cerasicoccus	uncultured Verrucomicrobium sp.
b6cf0b04f466c182f68256ec5ac3e669	P1295.1013	103	Bacteria	Verrucomicrobia	Verrucomicrobiae	Chthoniobacterales	Chthoniobacteraceae	Candidatus Udaeobacter	Candidatus Udaeobacter copiosus
6b2a00faa31b64caaf4f14dbd1c44ba3	P1295.1013	20	Bacteria	Patescibacteria	Parcubacteria	Candidatus Nomurabacteria	uncultured Parcubacteria group bacterium	uncultured Parcubacteria group bacterium	uncultured Parcubacteria group bacterium
012449003409d0978dbbd2d684c71984	P1295.1013	39	Bacteria	Patescibacteria	Parcubacteria	Candidatus Azambacteria	uncultured bacterium	uncultured bacterium	uncultured bacterium
2fcfe7fabf682eb009cf0e2f833d510e	P1295.1013	3	Bacteria	Firmicutes	Bacilli	Bacillales	Bacillaceae	Bacillus	Bacillus aryabhattai
59b3657ab8848f8ca186afc8c93f83ef	P1295.1013	17	Bacteria	Patescibacteria	Parcubacteria	Candidatus Nomurabacteria	Candidatus Nomurabacteria bacterium GW2011_GWE1_32_28	Candidatus Nomurabacteria bacterium GW2011_GWE1_32_28	Candidatus Nomurabacteria bacterium GW2011_GWE1_32_28
aa8092f03f2fa33968a2bc54ff915d15	P1295.1013	52	Bacteria	Bacteroidetes	Bacteroidia	Flavobacteriales	Crocinitomicaceae	Fluviicola	Ambiguous_taxa
00371d826d8f8a5bface0868b6c9b210	P1295.1013	20	Bacteria	Patescibacteria	ABY1	Candidatus Magasanikbacteria	uncultured bacterium	uncultured bacterium	uncultured bacterium
d564ccd4596c0d462ba5c9d9d9804324	P1295.1013	48	Bacteria	Patescibacteria	Parcubacteria	Candidatus Yanofskybacteria	uncultured bacterium	uncultured bacterium	uncultured bacterium
7066ee3630766c9a8b963dbe0babe554	P1295.1013	39	Bacteria	Chloroflexi	Chloroflexia	Thermomicrobiales	AKYG1722	wastewater metagenome	wastewater metagenome
e185639d0da5ddee922157cd7fa5639f	P1295.1013	15	Bacteria	Patescibacteria	Parcubacteria	Candidatus Wolfebacteria	Ambiguous_taxa	Ambiguous_taxa	Ambiguous_taxa
30462e7915fcacb36f29ca465d6b248a	P1295.1013	36	Bacteria	Aquificae	Aquificae	Hydrogenothermales	Hydrogenothermaceae	Sulfurihydrogenibium	unidentified eubacterium GANI4
687393516a8dd95b37f490a728cc7b4f	P1295.1013	8	Bacteria	Patescibacteria	Parcubacteria	Candidatus Nomurabacteria	uncultured bacterium	uncultured bacterium	uncultured bacterium
d1341548534b3c7c63a00a0866bfb4b5	P1295.1013	17	Bacteria	Patescibacteria	Parcubacteria	Candidatus Brennerbacteria	Parcubacteria group bacterium GW2011_GWA2_42_14	Parcubacteria group bacterium GW2011_GWA2_42_14	Parcubacteria group bacterium GW2011_GWA2_42_14
faf77a6031ec8f7552bdcf9be1dd547e	P1295.1013	13	Bacteria	Proteobacteria	Gammaproteobacteria	Betaproteobacteriales	Burkholderiaceae	uncultured	Ambiguous_taxa
2583d7ffb71483e7001c506ff4823fa6	P1295.1013	10	Archaea	Euryarchaeota	Methanopyri	Methanopyrales	Methanopyraceae	Methanopyrus	archaeon enrichment culture clone BIG A_Brut_16
3688b4c9012df2cbffe1d43df5084141	P1295.1013	8	Bacteria	Patescibacteria	Parcubacteria	uncultured bacterium	uncultured bacterium	uncultured bacterium	uncultured bacterium
d3417a17255e4cc3aebed5e32e63512f	P1295.1014	35600	Bacteria	Chloroflexi	Dehalococcoidia	SAR202 clade	uncultured gamma proteobacterium	uncultured gamma proteobacterium	uncultured gamma proteobacterium
4c5eb0954e3a36cf489ae1936e52de7e	P1295.1014	26807	Bacteria	Tenericutes	Mollicutes	Mycoplasmatales	Mycoplasmataceae	Mycoplasma	Mycoplasma equirhinis
c28cdbaaeef7a26a47926987d3dcca8b	P1295.1014	22948	Bacteria	Gemmatimonadetes	Gemmatimonadetes	Gemmatimonadales	Gemmatimonadaceae	Gemmatimonas	uncultured bacterium SBRH63
570aa7e3b88ab1108afd68c45c70b8fe	P1295.1014	37697	Archaea	Euryarchaeota	Halobacteria	Halobacteriales	Halococcaceae	Halococcus	Halococcus sp.
1a5d44b1e0d712a1632677da2ae6a4a3	P1295.1014	33741	Bacteria	Tenericutes	Mollicutes	Mycoplasmatales	Mycoplasmataceae	Mycoplasma	Mycoplasma equirhinis
44fbcbfbe84ec07c2b23b30b6c264351	P1295.1014	19340	Bacteria	Chloroflexi	TK10	Clostridiales bacterium PH28_bin88	Clostridiales bacterium PH28_bin88	Clostridiales bacterium PH28_bin88	Clostridiales bacterium PH28_bin88
adefd64d7dfbd4e1ab583c96161eaa50	P1295.1014	19924	Bacteria	Tenericutes	Mollicutes	Mycoplasmatales	Mycoplasmataceae	Mycoplasma	Mycoplasma equirhinis
d388f304587acfbec20dfe5724db4262	P1295.1014	18039	Bacteria	Tenericutes	Mollicutes	Mycoplasmatales	Mycoplasmataceae	Mycoplasma	Mycoplasma equirhinis
a5ea71cb832a5baf8eaddbb70861c68a	P1295.1014	24587	Bacteria	Bacteroidetes	Bacteroidia	Cytophagales	Hymenobacteraceae	Hymenobacter	Hymenobacter sp. tsz18
aa35a552250ecd97c9c7b9c1f8359b52	P1295.1014	414	Bacteria	Proteobacteria	Gammaproteobacteria	Betaproteobacteriales	Burkholderiaceae	Variovorax	Variovorax paradoxus
006350fcab038fecfc558418fab8797c	P1295.1014	9717	Bacteria	Verrucomicrobia	Verrucomicrobiae	Chthoniobacterales	Chthoniobacteraceae	Candidatus Udaeobacter	Candidatus Udaeobacter copiosus
d2448b3d3ce0ee290d270f614ef96f7a	P1295.1014	17	Bacteria	Proteobacteria	Gammaproteobacteria	Aeromonadales	Aeromonadaceae	Aeromonas	Ambiguous_taxa
56577f057b750e1902c2915852f122a1	P1295.1014	500	Bacteria	Proteobacteria	Alphaproteobacteria	Rhizobiales	Rhizobiaceae	Ensifer	Ambiguous_taxa
9237d7e5dff9904f3b032f3e5b271b5c	P1295.1014	4735	Bacteria	Verrucomicrobia	Verrucomicrobiae	Chthoniobacterales	Chthoniobacteraceae	Candidatus Udaeobacter	Candidatus Udaeobacter copiosus
17804297671fab6d160327e580a91f9f	P1295.1014	7187	Bacteria	Verrucomicrobia	Verrucomicrobiae	Chthoniobacterales	Chthoniobacteraceae	Candidatus Udaeobacter	Candidatus Udaeobacter copiosus
7753ad3d70ae78b6ab1853eec194aee1	P1295.1014	3682	Bacteria	Verrucomicrobia	Verrucomicrobiae	Chthoniobacterales	Chthoniobacteraceae	Candidatus Udaeobacter	Candidatus Udaeobacter copiosus
da6a4aacae48512088aeff9492a5ce0f	P1295.1014	5301	Archaea	Euryarchaeota	Methanopyri	Methanopyrales	Methanopyraceae	Methanopyrus	Methanopyrus kandleri
690c212205e9694d34d1683257e1350c	P1295.1014	3493	Bacteria	Verrucomicrobia	Verrucomicrobiae	Chthoniobacterales	Chthoniobacteraceae	Candidatus Udaeobacter	Candidatus Udaeobacter copiosus
7d52fd8353b9613c18226cd4db2b8eba	P1295.1014	3661	Bacteria	Proteobacteria	Gammaproteobacteria	Enterobacteriales	Enterobacteriaceae	Cronobacter	Acinetobacter baumannii
aec822552a227bf87858cfa474e39a9a	P1295.1014	4967	Bacteria	Verrucomicrobia	Verrucomicrobiae	Chthoniobacterales	Chthoniobacteraceae	Candidatus Udaeobacter	Candidatus Udaeobacter copiosus
33142fb096287d4a83659770bab6911d	P1295.1014	3165	Bacteria	Deinococcus-Thermus	Deinococci	Thermales	Thermaceae	Meiothermus	Meiothermus chliarophilus
d60048fd50314b632d78360583d9cf1d	P1295.1014	3120	Bacteria	Bacteroidetes	Rhodothermia	Rhodothermales	Rhodothermaceae	Salinibacter	Salinibacter sp. AN15
993c0b459b4b92dd88aafe3d1bbed9ac	P1295.1014	15	Bacteria	Proteobacteria	Gammaproteobacteria	Alteromonadales	Pseudoalteromonadaceae	Pseudoalteromonas	Ambiguous_taxa
64190fa4ad2b9dbe1daa44b34f7b76fa	P1295.1014	10	Bacteria	Proteobacteria	Gammaproteobacteria	Betaproteobacteriales	Burkholderiaceae	Burkholderia-Caballeronia-Paraburkholderia	uncultured beta proteobacterium
55281e7ac953aadf2dabc17e1a3553c5	P1295.1014	2469	Bacteria	Deinococcus-Thermus	Deinococci	Thermales	Thermaceae	Meiothermus	Meiothermus chliarophilus
07344e6f6969ca83199c0cef9d535614	P1295.1014	2580	Bacteria	Deinococcus-Thermus	Deinococci	Thermales	Thermaceae	Meiothermus	Meiothermus chliarophilus
98078b8da368f881280abdc2c6aef40a	P1295.1014	3206	Bacteria	Proteobacteria	Gammaproteobacteria	Pseudomonadales	Moraxellaceae	Acinetobacter	bacterium 14W231
ce55d6f09c1b5eadff513c935ff9cd85	P1295.1014	2476	Bacteria	Proteobacteria	Gammaproteobacteria	Xanthomonadales	Rhodanobacteraceae	Oleiagrimonas	Ambiguous_taxa
121647b38c72deec749d74cef8983f8f	P1295.1014	3	Bacteria	Spirochaetes	Spirochaetia	Brevinematales	Brevinemataceae	Brevinema	uncultured bacterium
d93f569a325b7fb63569a4ad56bdcb6d	P1295.1014	2250	Bacteria	Proteobacteria	Gammaproteobacteria	Xanthomonadales	Rhodanobacteraceae	Luteibacter	Luteibacter anthropi
b9759c74fac35a344a321df4a066dea1	P1295.1014	364	Bacteria	Proteobacteria	Gammaproteobacteria	Betaproteobacteriales	Burkholderiaceae	Acidovorax	uncultured Acidovorax sp.
6bbf36576f1c2fe4e9f976bb94e29960	P1295.1014	1843	Bacteria	Verrucomicrobia	Verrucomicrobiae	Chthoniobacterales	Chthoniobacteraceae	Candidatus Udaeobacter	Candidatus Udaeobacter copiosus
427e903c269aa29f71a089f5aa8d1315	P1295.1014	187	Bacteria	Proteobacteria	Gammaproteobacteria	Pseudomonadales	Pseudomonadaceae	Pseudomonas	uncultured bacterium
c0ce880e790347fc112e52c8a2fbd7f6	P1295.1014	3869	Bacteria	Proteobacteria	Gammaproteobacteria	Pseudomonadales	Pseudomonadaceae	Pseudomonas	Pseudomonas sp. 6PC2
da5f63f6e1c8bd554e240e66477df311	P1295.1014	180	Bacteria	Proteobacteria	Alphaproteobacteria	Sphingomonadales	Sphingomonadaceae	Sphingomonas	Sphingomonas sp.
ad9da35eb464d0f767ef06df6dd7d386	P1295.1014	3321	Bacteria	Proteobacteria	Gammaproteobacteria	Pseudomonadales	Pseudomonadaceae	Pseudomonas	Pseudomonas sp. 6PC2
96927a984d957ea3c27743cfa8d9b9bb	P1295.1014	1435	Bacteria	Proteobacteria	Gammaproteobacteria	Pseudomonadales	Pseudomonadaceae	Pseudomonas	Pseudomonas sp. 6PC2
c1bff62ca6551017786f48c3316bce08	P1295.1014	90	Bacteria	Actinobacteria	Actinobacteria	Pseudonocardiales	Pseudonocardiaceae	Lechevalieria	Ambiguous_taxa
9e7c9407ae9bf72cd6bbdef551c0a72e	P1295.1014	60	Bacteria	Proteobacteria	Gammaproteobacteria	Betaproteobacteriales	Burkholderiaceae	Pelomonas	uncultured bacterium
6360d729bbd105be9bbb462b60b9040d	P1295.1014	1074	Bacteria	Proteobacteria	Gammaproteobacteria	Pseudomonadales	Pseudomonadaceae	Pseudomonas	Pseudomonas sp. 6PC2
4c2e8e81384859cb63b24039825f2d4d	P1295.1014	968	Bacteria	Proteobacteria	Gammaproteobacteria	Cellvibrionales	Microbulbiferaceae	Microbulbifer	gamma proteobacterium Bac85
306906514c1bb7d3057ee5ac7f4db23c	P1295.1014	316	Bacteria	Proteobacteria	Alphaproteobacteria	Caulobacterales	Caulobacteraceae	uncultured	uncultured alpha proteobacterium
276cddc648ab10ee5e3d8a5c19a96657	P1295.1014	626	Bacteria	Proteobacteria	Gammaproteobacteria	Xanthomonadales	Rhodanobacteraceae	Oleiagrimonas	Ambiguous_taxa
723821cc2861f6c39c6621181940b9ea	P1295.1014	1147	Bacteria	Chloroflexi	Dehalococcoidia	SAR202 clade	uncultured gamma proteobacterium	uncultured gamma proteobacterium	uncultured gamma proteobacterium
1b5b66e854dfd5207b6d8c6283009b5a	P1295.1014	1172	Bacteria	Verrucomicrobia	Verrucomicrobiae	Chthoniobacterales	Chthoniobacteraceae	Candidatus Udaeobacter	Candidatus Udaeobacter copiosus
e84242157b19429fb2064baaea2df27c	P1295.1014	898	Bacteria	Proteobacteria	Gammaproteobacteria	Xanthomonadales	Rhodanobacteraceae	Luteibacter	Luteibacter anthropi
3d3557f15685e864cabe50fd809f06f3	P1295.1014	651	Archaea	Euryarchaeota	Methanopyri	Methanopyrales	Methanopyraceae	Methanopyrus	Methanopyrus kandleri
08316196d1e62a40aa9c65b596390216	P1295.1014	917	Bacteria	Patescibacteria	ABY1	Candidatus Falkowbacteria	Candidatus Falkowbacteria bacterium RIFOXYD2_FULL_34_120	Candidatus Falkowbacteria bacterium RIFOXYD2_FULL_34_120	Candidatus Falkowbacteria bacterium RIFOXYD2_FULL_34_120
86287bbccc863ef4b58267525e2dae34	P1295.1014	743	Bacteria	Proteobacteria	Gammaproteobacteria	Methylococcales	Methylococcaceae	Methylocaldum	Methylocaldum sp. E10a
d3fc1e56d663bf67176c6e7dede15988	P1295.1014	111	Bacteria	Actinobacteria	Actinobacteria	Corynebacteriales	Corynebacteriaceae	Corynebacterium 1	uncultured bacterium
ffa058a2bc396813b938ce5dae6849eb	P1295.1014	14	Bacteria	Actinobacteria	Actinobacteria	Micrococcales	Microbacteriaceae	Microbacterium	Microbacterium barkeri
3bc425313fded3e3e6b8455a34523b81	P1295.1014	1389	Bacteria	Verrucomicrobia	Verrucomicrobiae	Chthoniobacterales	Chthoniobacteraceae	Candidatus Udaeobacter	Candidatus Udaeobacter copiosus
5472571bf803601478c9ed05be031619	P1295.1014	629	Bacteria	Verrucomicrobia	Verrucomicrobiae	Chthoniobacterales	Chthoniobacteraceae	Candidatus Udaeobacter	Candidatus Udaeobacter copiosus
e31f9af8a5ddc58b3b6aa79a53c41a02	P1295.1014	764	Bacteria	Cloacimonetes	Cloacimonadia	Cloacimonadales	MSBL8	uncultured Spirochaetes bacterium	uncultured Spirochaetes bacterium
7b42ec395b6912ff9bbb23d3e1c32864	P1295.1014	2	Bacteria	Firmicutes	Clostridia	Clostridiales	Family XI	Anaerococcus	uncultured Anaerococcus sp.
ce174117816ddaf88959b5604f3902e9	P1295.1014	87	Bacteria	Cyanobacteria	Oxyphotobacteria	Chloroplast	Cucumis sativus (cucumber)	Cucumis sativus (cucumber)	Cucumis sativus (cucumber)
a064b007cb1228a44ef1c9747e6372a4	P1295.1014	5	Bacteria	Actinobacteria	Acidimicrobiia	Microtrichales	Ilumatobacteraceae	CL500-29 marine group	marine metagenome
0fc0bfbf5c20c5a58072dd389f68a13b	P1295.1014	207	Bacteria	Cyanobacteria	Oxyphotobacteria	Chloroplast	Citrus maxima	Citrus maxima	Citrus maxima
5fdc594f2ac00dd2d384baabc58e5ff2	P1295.1014	141	Bacteria	Bacteroidetes	Bacteroidia	Flavobacteriales	Weeksellaceae	Chryseobacterium	Chryseobacterium sp. PMSZPI
929cd6e49b709d77e7894f8e5747024d	P1295.1014	74	Bacteria	Planctomycetes	Planctomycetacia	Pirellulales	Pirellulaceae	Pir4 lineage	metagenome
6665a606dc96ae2c96db739ed803a39b	P1295.1014	2	Bacteria	Cyanobacteria	Oxyphotobacteria	Synechococcales	Cyanobiaceae	Cyanobium PCC-6307	uncultured Synechococcus sp.
ade2cce3ccf4a8a7b6eddc472908257d	P1295.1014	107	Bacteria	Verrucomicrobia	Verrucomicrobiae	Chthoniobacterales	Chthoniobacteraceae	Candidatus Udaeobacter	Candidatus Udaeobacter copiosus
10d95ee790c0a76899c6d1efaa4db687	P1295.1014	108	Bacteria	Proteobacteria	Deltaproteobacteria	Oligoflexales	Oligoflexaceae	Silvanigrella	Ambiguous_taxa
7dc95571afc270844586ff368e6fabe2	P1295.1014	95	Bacteria	Verrucomicrobia	Verrucomicrobiae	Chthoniobacterales	Chthoniobacteraceae	Candidatus Udaeobacter	Candidatus Udaeobacter copiosus
e49a0f1b1407a7e8dbe3d8924894e611	P1295.1014	62	Bacteria	Verrucomicrobia	Verrucomicrobiae	Chthoniobacterales	Chthoniobacteraceae	Candidatus Udaeobacter	Candidatus Udaeobacter copiosus
b2660b4f8a5cae67f5e8507590607e14	P1295.1014	52	Bacteria	Verrucomicrobia	Verrucomicrobiae	Chthoniobacterales	Chthoniobacteraceae	Candidatus Udaeobacter	Candidatus Udaeobacter copiosus
6b2a00faa31b64caaf4f14dbd1c44ba3	P1295.1014	54	Bacteria	Patescibacteria	Parcubacteria	Candidatus Nomurabacteria	uncultured Parcubacteria group bacterium	uncultured Parcubacteria group bacterium	uncultured Parcubacteria group bacterium
4200c6f9518c33efaf424fd9b8164582	P1295.1014	2	Bacteria	Bacteroidetes	Bacteroidia	Bacteroidales	Porphyromonadaceae	Porphyromonas	Ambiguous_taxa
57ec96eb110e1315fe6ef9dfd5b9553d	P1295.1014	7	Archaea	Ambiguous_taxa	Ambiguous_taxa	Ambiguous_taxa	Ambiguous_taxa	Ambiguous_taxa	Ambiguous_taxa
0c59cdc6153a87cd9d329249edcbf810	P1295.1014	82	Bacteria	Verrucomicrobia	Verrucomicrobiae	Chthoniobacterales	Chthoniobacteraceae	Candidatus Udaeobacter	Candidatus Udaeobacter copiosus
39f09e0a8aab54f57c23fdac08c25f31	P1295.1014	65	Bacteria	Verrucomicrobia	Verrucomicrobiae	Chthoniobacterales	Chthoniobacteraceae	Candidatus Udaeobacter	Candidatus Udaeobacter copiosus
4d6ecf38c2677f20f5bdff746f92aaf8	P1295.1014	3	Bacteria	Proteobacteria	Gammaproteobacteria	Methylococcales	Methylomonaceae	Methylobacter	Methylobacter sp. T20
cdae3e8420bf70288c439a9600039ffb	P1295.1014	62	Bacteria	Firmicutes	Bacilli	Lactobacillales	Lactobacillaceae	Lactobacillus	Lactobacillus sp. N3-10-1
fceb8005d92fcf4ec81d3b57b6575106	P1295.1014	58	Bacteria	Verrucomicrobia	Verrucomicrobiae	Chthoniobacterales	Chthoniobacteraceae	Candidatus Udaeobacter	Candidatus Udaeobacter copiosus
cb0149210d47107f9ee756de2212254e	P1295.1014	54	Bacteria	Verrucomicrobia	Verrucomicrobiae	Chthoniobacterales	Chthoniobacteraceae	Candidatus Udaeobacter	Candidatus Udaeobacter copiosus
f4ad101c06c8df1f329553179d20ef4e	P1295.1014	50	Bacteria	Proteobacteria	Gammaproteobacteria	Xanthomonadales	Rhodanobacteraceae	Luteibacter	Luteibacter anthropi
00371d826d8f8a5bface0868b6c9b210	P1295.1014	29	Bacteria	Patescibacteria	ABY1	Candidatus Magasanikbacteria	uncultured bacterium	uncultured bacterium	uncultured bacterium
e185639d0da5ddee922157cd7fa5639f	P1295.1014	22	Bacteria	Patescibacteria	Parcubacteria	Candidatus Wolfebacteria	Ambiguous_taxa	Ambiguous_taxa	Ambiguous_taxa
b1b078c1734aeebd57ff642dd82cff5f	P1295.1014	5	Bacteria	Patescibacteria	ABY1	Candidatus Magasanikbacteria	Candidatus Magasanikbacteria bacterium GW2011_GWA2_56_11	Candidatus Magasanikbacteria bacterium GW2011_GWA2_56_11	Candidatus Magasanikbacteria bacterium GW2011_GWA2_56_11
687393516a8dd95b37f490a728cc7b4f	P1295.1014	19	Bacteria	Patescibacteria	Parcubacteria	Candidatus Nomurabacteria	uncultured bacterium	uncultured bacterium	uncultured bacterium
d3417a17255e4cc3aebed5e32e63512f	P1295.1015	34242	Bacteria	Chloroflexi	Dehalococcoidia	SAR202 clade	uncultured gamma proteobacterium	uncultured gamma proteobacterium	uncultured gamma proteobacterium
4c5eb0954e3a36cf489ae1936e52de7e	P1295.1015	24757	Bacteria	Tenericutes	Mollicutes	Mycoplasmatales	Mycoplasmataceae	Mycoplasma	Mycoplasma equirhinis
c28cdbaaeef7a26a47926987d3dcca8b	P1295.1015	21195	Bacteria	Gemmatimonadetes	Gemmatimonadetes	Gemmatimonadales	Gemmatimonadaceae	Gemmatimonas	uncultured bacterium SBRH63
44fbcbfbe84ec07c2b23b30b6c264351	P1295.1015	17945	Bacteria	Chloroflexi	TK10	Clostridiales bacterium PH28_bin88	Clostridiales bacterium PH28_bin88	Clostridiales bacterium PH28_bin88	Clostridiales bacterium PH28_bin88
adefd64d7dfbd4e1ab583c96161eaa50	P1295.1015	18952	Bacteria	Tenericutes	Mollicutes	Mycoplasmatales	Mycoplasmataceae	Mycoplasma	Mycoplasma equirhinis
a9257a98d4eefc39bedd9ccdc9e028b2	P1295.1015	26339	Archaea	Euryarchaeota	Halobacteria	Halobacteriales	Halococcaceae	Halococcus	Halococcus sp.
d388f304587acfbec20dfe5724db4262	P1295.1015	16959	Bacteria	Tenericutes	Mollicutes	Mycoplasmatales	Mycoplasmataceae	Mycoplasma	Mycoplasma equirhinis
b56af58d8874a958914071acabbf76ad	P1295.1015	24362	Bacteria	Tenericutes	Mollicutes	Mycoplasmatales	Mycoplasmataceae	Mycoplasma	Mycoplasma equirhinis
549d963d6dfaae0f8301f618c418cf90	P1295.1015	17544	Bacteria	Tenericutes	Mollicutes	Mycoplasmatales	Mycoplasmataceae	Mycoplasma	Mycoplasma equirhinis
aa35a552250ecd97c9c7b9c1f8359b52	P1295.1015	779	Bacteria	Proteobacteria	Gammaproteobacteria	Betaproteobacteriales	Burkholderiaceae	Variovorax	Variovorax paradoxus
0b14daaaab979f25d205e686669fe844	P1295.1015	20	Bacteria	Proteobacteria	Gammaproteobacteria	Oceanospirillales	Halomonadaceae	uncultured	uncultured bacterium
006350fcab038fecfc558418fab8797c	P1295.1015	9892	Bacteria	Verrucomicrobia	Verrucomicrobiae	Chthoniobacterales	Chthoniobacteraceae	Candidatus Udaeobacter	Candidatus Udaeobacter copiosus
d2448b3d3ce0ee290d270f614ef96f7a	P1295.1015	12	Bacteria	Proteobacteria	Gammaproteobacteria	Aeromonadales	Aeromonadaceae	Aeromonas	Ambiguous_taxa
56577f057b750e1902c2915852f122a1	P1295.1015	220	Bacteria	Proteobacteria	Alphaproteobacteria	Rhizobiales	Rhizobiaceae	Ensifer	Ambiguous_taxa
9237d7e5dff9904f3b032f3e5b271b5c	P1295.1015	5021	Bacteria	Verrucomicrobia	Verrucomicrobiae	Chthoniobacterales	Chthoniobacteraceae	Candidatus Udaeobacter	Candidatus Udaeobacter copiosus
17804297671fab6d160327e580a91f9f	P1295.1015	7249	Bacteria	Verrucomicrobia	Verrucomicrobiae	Chthoniobacterales	Chthoniobacteraceae	Candidatus Udaeobacter	Candidatus Udaeobacter copiosus
7753ad3d70ae78b6ab1853eec194aee1	P1295.1015	6118	Bacteria	Verrucomicrobia	Verrucomicrobiae	Chthoniobacterales	Chthoniobacteraceae	Candidatus Udaeobacter	Candidatus Udaeobacter copiosus
da6a4aacae48512088aeff9492a5ce0f	P1295.1015	5354	Archaea	Euryarchaeota	Methanopyri	Methanopyrales	Methanopyraceae	Methanopyrus	Methanopyrus kandleri
690c212205e9694d34d1683257e1350c	P1295.1015	3779	Bacteria	Verrucomicrobia	Verrucomicrobiae	Chthoniobacterales	Chthoniobacteraceae	Candidatus Udaeobacter	Candidatus Udaeobacter copiosus
7d52fd8353b9613c18226cd4db2b8eba	P1295.1015	3774	Bacteria	Proteobacteria	Gammaproteobacteria	Enterobacteriales	Enterobacteriaceae	Cronobacter	Acinetobacter baumannii
aec822552a227bf87858cfa474e39a9a	P1295.1015	5070	Bacteria	Verrucomicrobia	Verrucomicrobiae	Chthoniobacterales	Chthoniobacteraceae	Candidatus Udaeobacter	Candidatus Udaeobacter copiosus
33142fb096287d4a83659770bab6911d	P1295.1015	3369	Bacteria	Deinococcus-Thermus	Deinococci	Thermales	Thermaceae	Meiothermus	Meiothermus chliarophilus
d60048fd50314b632d78360583d9cf1d	P1295.1015	3212	Bacteria	Bacteroidetes	Rhodothermia	Rhodothermales	Rhodothermaceae	Salinibacter	Salinibacter sp. AN15
2ccfd9b66b134e2f526ff7e65558282d	P1295.1015	25	Bacteria	Proteobacteria	Alphaproteobacteria	Rhizobiales	Xanthobacteraceae	Bradyrhizobium	Bradyrhizobium elkanii
b9cba8604ddfa34934f679762bf186f4	P1295.1015	7647	Bacteria	Verrucomicrobia	Verrucomicrobiae	Chthoniobacterales	Chthoniobacteraceae	Candidatus Udaeobacter	Candidatus Udaeobacter copiosus
a70cd04e30bba782c803a9a06389a652	P1295.1015	7038	Bacteria	Verrucomicrobia	Verrucomicrobiae	Chthoniobacterales	Chthoniobacteraceae	Candidatus Udaeobacter	Candidatus Udaeobacter copiosus
55281e7ac953aadf2dabc17e1a3553c5	P1295.1015	2818	Bacteria	Deinococcus-Thermus	Deinococci	Thermales	Thermaceae	Meiothermus	Meiothermus chliarophilus
07344e6f6969ca83199c0cef9d535614	P1295.1015	2745	Bacteria	Deinococcus-Thermus	Deinococci	Thermales	Thermaceae	Meiothermus	Meiothermus chliarophilus
98078b8da368f881280abdc2c6aef40a	P1295.1015	5352	Bacteria	Proteobacteria	Gammaproteobacteria	Pseudomonadales	Moraxellaceae	Acinetobacter	bacterium 14W231
ce55d6f09c1b5eadff513c935ff9cd85	P1295.1015	2559	Bacteria	Proteobacteria	Gammaproteobacteria	Xanthomonadales	Rhodanobacteraceae	Oleiagrimonas	Ambiguous_taxa
d93f569a325b7fb63569a4ad56bdcb6d	P1295.1015	2477	Bacteria	Proteobacteria	Gammaproteobacteria	Xanthomonadales	Rhodanobacteraceae	Luteibacter	Luteibacter anthropi
b9759c74fac35a344a321df4a066dea1	P1295.1015	119	Bacteria	Proteobacteria	Gammaproteobacteria	Betaproteobacteriales	Burkholderiaceae	Acidovorax	uncultured Acidovorax sp.
d2ee62b3882ea7d66c0b7cf712b932b2	P1295.1015	4777	Bacteria	Verrucomicrobia	Verrucomicrobiae	Chthoniobacterales	Chthoniobacteraceae	Candidatus Udaeobacter	Candidatus Udaeobacter copiosus
6bbf36576f1c2fe4e9f976bb94e29960	P1295.1015	1575	Bacteria	Verrucomicrobia	Verrucomicrobiae	Chthoniobacterales	Chthoniobacteraceae	Candidatus Udaeobacter	Candidatus Udaeobacter copiosus
427e903c269aa29f71a089f5aa8d1315	P1295.1015	117	Bacteria	Proteobacteria	Gammaproteobacteria	Pseudomonadales	Pseudomonadaceae	Pseudomonas	uncultured bacterium
c0ce880e790347fc112e52c8a2fbd7f6	P1295.1015	1024	Bacteria	Proteobacteria	Gammaproteobacteria	Pseudomonadales	Pseudomonadaceae	Pseudomonas	Pseudomonas sp. 6PC2
a55e4838141e234c8e0ae2aac115f42e	P1295.1015	84	Bacteria	Proteobacteria	Gammaproteobacteria	Betaproteobacteriales	Burkholderiaceae	Herminiimonas	uncultured bacterium
da5f63f6e1c8bd554e240e66477df311	P1295.1015	101	Bacteria	Proteobacteria	Alphaproteobacteria	Sphingomonadales	Sphingomonadaceae	Sphingomonas	Sphingomonas sp.
ad9da35eb464d0f767ef06df6dd7d386	P1295.1015	875	Bacteria	Proteobacteria	Gammaproteobacteria	Pseudomonadales	Pseudomonadaceae	Pseudomonas	Pseudomonas sp. 6PC2
96927a984d957ea3c27743cfa8d9b9bb	P1295.1015	1188	Bacteria	Proteobacteria	Gammaproteobacteria	Pseudomonadales	Pseudomonadaceae	Pseudomonas	Pseudomonas sp. 6PC2
084d6bcd9227d5c4c174d2850ca422a2	P1295.1015	9	Bacteria	Actinobacteria	Actinobacteria	PeM15	uncultured Actinomycetales bacterium	uncultured Actinomycetales bacterium	uncultured Actinomycetales bacterium
9e7c9407ae9bf72cd6bbdef551c0a72e	P1295.1015	79	Bacteria	Proteobacteria	Gammaproteobacteria	Betaproteobacteriales	Burkholderiaceae	Pelomonas	uncultured bacterium
6360d729bbd105be9bbb462b60b9040d	P1295.1015	816	Bacteria	Proteobacteria	Gammaproteobacteria	Pseudomonadales	Pseudomonadaceae	Pseudomonas	Pseudomonas sp. 6PC2
4c2e8e81384859cb63b24039825f2d4d	P1295.1015	763	Bacteria	Proteobacteria	Gammaproteobacteria	Cellvibrionales	Microbulbiferaceae	Microbulbifer	gamma proteobacterium Bac85
1f4f59b79e67c27ab5a6aad3d8667a39	P1295.1015	17	Bacteria	Proteobacteria	Alphaproteobacteria	Caulobacterales	Caulobacteraceae	Caulobacter	Ambiguous_taxa
d1dd04345b3438d4fe93069de387d09e	P1295.1015	1228	Bacteria	Verrucomicrobia	Verrucomicrobiae	Chthoniobacterales	Chthoniobacteraceae	Candidatus Udaeobacter	Candidatus Udaeobacter copiosus
e99520728f33d4005bf9d731d5041354	P1295.1015	4	Bacteria	Firmicutes	Bacilli	Bacillales	Staphylococcaceae	Staphylococcus	uncultured Staphylococcus sp.
ade53d25ac129f517b765e3ddf107eb9	P1295.1015	178	Bacteria	Proteobacteria	Gammaproteobacteria	Betaproteobacteriales	Burkholderiaceae	Delftia	Ambiguous_taxa
a08431bc4dec19a6abedc66be472e51f	P1295.1015	1158	Bacteria	Tenericutes	Mollicutes	Mycoplasmatales	Mycoplasmataceae	Mycoplasma	Mycoplasma equirhinis
da7705ecb959ffaec65667411fa6e25e	P1295.1015	112	Bacteria	Proteobacteria	Gammaproteobacteria	Betaproteobacteriales	Burkholderiaceae	Janthinobacterium	uncultured bacterium
306906514c1bb7d3057ee5ac7f4db23c	P1295.1015	46	Bacteria	Proteobacteria	Alphaproteobacteria	Caulobacterales	Caulobacteraceae	uncultured	uncultured alpha proteobacterium
9b60c8cab9f7289cf0713626ac1816e1	P1295.1015	773	Bacteria	Proteobacteria	Gammaproteobacteria	Pseudomonadales	Pseudomonadaceae	Pseudomonas	Pseudomonas sp. 6PC2
9d2f7465431c53b279d35bb1aa4cad6e	P1295.1015	85	Bacteria	Proteobacteria	Alphaproteobacteria	Rhodospirillales	uncultured	uncultured Rhodospirillaceae bacterium	uncultured Rhodospirillaceae bacterium
3d3557f15685e864cabe50fd809f06f3	P1295.1015	561	Archaea	Euryarchaeota	Methanopyri	Methanopyrales	Methanopyraceae	Methanopyrus	Methanopyrus kandleri
ffa058a2bc396813b938ce5dae6849eb	P1295.1015	69	Bacteria	Actinobacteria	Actinobacteria	Micrococcales	Microbacteriaceae	Microbacterium	Microbacterium barkeri
7cc42ad6167f04ef24ece4a25c5c2feb	P1295.1015	983	Bacteria	Chloroflexi	Dehalococcoidia	SAR202 clade	uncultured gamma proteobacterium	uncultured gamma proteobacterium	uncultured gamma proteobacterium
3ed4c5c4b54c0df6131fb8035307176a	P1295.1015	720	Bacteria	Verrucomicrobia	Verrucomicrobiae	Chthoniobacterales	Chthoniobacteraceae	Candidatus Udaeobacter	Candidatus Udaeobacter copiosus
16f3783e03ae4f6055a2daca5bff0814	P1295.1015	643	Bacteria	Verrucomicrobia	Verrucomicrobiae	Chthoniobacterales	Chthoniobacteraceae	Candidatus Udaeobacter	Candidatus Udaeobacter copiosus
c7b759656563163905623b87f3fb8b0a	P1295.1015	491	Bacteria	Proteobacteria	Gammaproteobacteria	Xanthomonadales	Rhodanobacteraceae	Oleiagrimonas	Ambiguous_taxa
811dc5e10301372846cc42bcab886108	P1295.1015	505	Bacteria	Planctomycetes	Phycisphaerae	Phycisphaerales	Phycisphaeraceae	Algisphaera	Algisphaera agarilytica
9950d26b9275628e85e82c377ecb8639	P1295.1015	11	Bacteria	Bacteroidetes	Bacteroidia	Bacteroidales	Prevotellaceae	Prevotella 7	uncultured bacterium
4b37f6c615bfca65db7cc23244b6b1eb	P1295.1015	453	Bacteria	Proteobacteria	Gammaproteobacteria	Xanthomonadales	Rhodanobacteraceae	Luteibacter	Luteibacter anthropi
774efedfbbdb5dc7ea45b2b8b469e11e	P1295.1015	42	Bacteria	Patescibacteria	Parcubacteria	Candidatus Adlerbacteria	metagenome	metagenome	metagenome
c7b79d1366cf295df06ef6549a4b24d0	P1295.1015	91	Bacteria	Actinobacteria	Actinobacteria	Micrococcales	Micrococcaceae	Paeniglutamicibacter	Ambiguous_taxa
a2705832734b23ebbe4f59b90b5cd1df	P1295.1015	5	Bacteria	Patescibacteria	Parcubacteria	Candidatus Yonathbacteria	uncultured bacterium	uncultured bacterium	uncultured bacterium
526a7a06becb964ce3272a6f21131da8	P1295.1015	2	Bacteria	Proteobacteria	Deltaproteobacteria	Bdellovibrionales	Bdellovibrionaceae	Bdellovibrio	Ambiguous_taxa
10f2b625cde54eafbb0fe8dcf715e822	P1295.1015	12	Bacteria	Patescibacteria	Parcubacteria	Candidatus Kaiserbacteria	uncultured bacterium	uncultured bacterium	uncultured bacterium
ad57a12fa4d323d5afc5870035e14b74	P1295.1015	3	Bacteria	Patescibacteria	Parcubacteria	Candidatus Azambacteria	uncultured bacterium	uncultured bacterium	uncultured bacterium
35d0ed31d33b2a0aab56e01ccb889048	P1295.1015	6	Bacteria	Patescibacteria	Parcubacteria	Candidatus Nomurabacteria	Ambiguous_taxa	Ambiguous_taxa	Ambiguous_taxa
c62926caab187792d2639a8b3756f1fd	P1295.1015	96	Bacteria	Verrucomicrobia	Verrucomicrobiae	Chthoniobacterales	Chthoniobacteraceae	Candidatus Udaeobacter	Candidatus Udaeobacter copiosus
5908d0dfc046f604ed07f8d8b27cbe48	P1295.1015	86	Bacteria	Actinobacteria	Actinobacteria	Micrococcales	Micrococcaceae	Paeniglutamicibacter	uncultured bacterium
2daba0a3e48d613f509ff6c5733ff42e	P1295.1015	69	Bacteria	Verrucomicrobia	Verrucomicrobiae	Chthoniobacterales	Chthoniobacteraceae	Candidatus Udaeobacter	Candidatus Udaeobacter copiosus
adc0819e17720f2598cfa99558efdb0b	P1295.1015	68	Bacteria	Patescibacteria	WWE3	uncultured bacterium	uncultured bacterium	uncultured bacterium	uncultured bacterium
8dcd4ed144d59b5740e7506f1dd2108b	P1295.1015	51	Bacteria	Firmicutes	Bacilli	Lactobacillales	Lactobacillaceae	Lactobacillus	Lactobacillus sp. N3-10-1
25a52bc9d0f2c6baea0a7e717011e2bf	P1295.1015	50	Bacteria	Verrucomicrobia	Verrucomicrobiae	Chthoniobacterales	Chthoniobacteraceae	Candidatus Udaeobacter	Candidatus Udaeobacter copiosus
8314420e77318cfc859be78ddecdec3e	P1295.1015	9	Bacteria	Patescibacteria	Parcubacteria	Candidatus Zambryskibacteria	Ambiguous_taxa	Ambiguous_taxa	Ambiguous_taxa
87509eaf7e55143ffb5531994e18ec40	P1295.1018	66791	Bacteria	Bacteroidetes	Bacteroidia	Bacteroidales	Bacteroidaceae	Bacteroides	uncultured isopod gut bacterium
3a79a1054e3564c5778faac87300d3ec	P1295.1018	47366	Bacteria	Proteobacteria	Alphaproteobacteria	Parvibaculales	PS1 clade	uncultured Rhizobiales bacterium	uncultured Rhizobiales bacterium
1da7678997b5b2bdd98d96b391bffbeb	P1295.1018	51833	Archaea	Euryarchaeota	Halobacteria	Halobacteriales	Halococcaceae	Halococcus	Halococcus sp.
730d353c1f61e33024433d0b9a8feb3d	P1295.1018	34673	Bacteria	Bacteroidetes	Bacteroidia	Cytophagales	Hymenobacteraceae	Hymenobacter	Hymenobacter sp. tsz18
c4ddd2c3f6e3319049909e61c8126995	P1295.1018	41911	Bacteria	Gemmatimonadetes	Gemmatimonadetes	Gemmatimonadales	Gemmatimonadaceae	Gemmatimonas	uncultured bacterium SBRH63
e1ef063d3dc226e27c4b4300df2b86a0	P1295.1018	48699	Bacteria	Proteobacteria	Alphaproteobacteria	Parvibaculales	PS1 clade	uncultured Rhizobiales bacterium	uncultured Rhizobiales bacterium
65de2c30640a6499e4eeb0485ed72698	P1295.1018	36639	Bacteria	Proteobacteria	Alphaproteobacteria	Parvibaculales	PS1 clade	uncultured Rhizobiales bacterium	uncultured Rhizobiales bacterium
3ec85b86f1319af0583e57d659b9765b	P1295.1018	36249	Bacteria	Proteobacteria	Alphaproteobacteria	Parvibaculales	PS1 clade	uncultured Rhizobiales bacterium	uncultured Rhizobiales bacterium
e1eb0d7234e37be703d9b8a50dedea05	P1295.1018	27040	Bacteria	Proteobacteria	Gammaproteobacteria	Enterobacteriales	Enterobacteriaceae	Enterobacter	Enterobacteriaceae bacterium 124G
aa35a552250ecd97c9c7b9c1f8359b52	P1295.1018	426	Bacteria	Proteobacteria	Gammaproteobacteria	Betaproteobacteriales	Burkholderiaceae	Variovorax	Variovorax paradoxus
56577f057b750e1902c2915852f122a1	P1295.1018	51	Bacteria	Proteobacteria	Alphaproteobacteria	Rhizobiales	Rhizobiaceae	Ensifer	Ambiguous_taxa
b02d66a9d47974c55f502691bff7101c	P1295.1018	2520	Bacteria	Bacteroidetes	Bacteroidia	Cytophagales	Flammeovirgaceae	Sediminitomix	Sediminitomix flava
e4889b6b28ee034a1888c484df85393c	P1295.1018	3460	Bacteria	Deinococcus-Thermus	Deinococci	Thermales	Thermaceae	Meiothermus	Meiothermus chliarophilus
fe8851e6e77ba1186c5e9352adedd6e9	P1295.1018	6448	Bacteria	Deinococcus-Thermus	Deinococci	Thermales	Thermaceae	Meiothermus	Meiothermus roseus
45dbc9bd7d03a0aca84c1e772cfe6401	P1295.1018	3637	Bacteria	Proteobacteria	Gammaproteobacteria	Enterobacteriales	Enterobacteriaceae	Cronobacter	Acinetobacter baumannii
a49986d3df30326baaf63aa1dae2fee2	P1295.1018	3117	Bacteria	Deinococcus-Thermus	Deinococci	Thermales	Thermaceae	Meiothermus	Meiothermus chliarophilus
290c4d16bbe6ee6d215bc90a3069fc02	P1295.1018	2881	Bacteria	Deinococcus-Thermus	Deinococci	Thermales	Thermaceae	Meiothermus	Meiothermus chliarophilus
64190fa4ad2b9dbe1daa44b34f7b76fa	P1295.1018	52	Bacteria	Proteobacteria	Gammaproteobacteria	Betaproteobacteriales	Burkholderiaceae	Burkholderia-Caballeronia-Paraburkholderia	uncultured beta proteobacterium
5b10cbd4334a31e2b1dffbc0e16c946a	P1295.1018	2405	Bacteria	Deinococcus-Thermus	Deinococci	Thermales	Thermaceae	Meiothermus	Meiothermus chliarophilus
4d1e6278d1cdfc752ed52a9c4f9a8979	P1295.1018	2391	Bacteria	Deinococcus-Thermus	Deinococci	Thermales	Thermaceae	Meiothermus	Meiothermus chliarophilus
70c680660542e9af585d703a349ba271	P1295.1018	2329	Bacteria	Deinococcus-Thermus	Deinococci	Thermales	Thermaceae	Meiothermus	Meiothermus chliarophilus
3e071c38e29e36fe88776d5ff73a1357	P1295.1018	2168	Bacteria	Deinococcus-Thermus	Deinococci	Thermales	Thermaceae	Meiothermus	Meiothermus chliarophilus
121647b38c72deec749d74cef8983f8f	P1295.1018	7	Bacteria	Spirochaetes	Spirochaetia	Brevinematales	Brevinemataceae	Brevinema	uncultured bacterium
b9759c74fac35a344a321df4a066dea1	P1295.1018	119	Bacteria	Proteobacteria	Gammaproteobacteria	Betaproteobacteriales	Burkholderiaceae	Acidovorax	uncultured Acidovorax sp.
427e903c269aa29f71a089f5aa8d1315	P1295.1018	82	Bacteria	Proteobacteria	Gammaproteobacteria	Pseudomonadales	Pseudomonadaceae	Pseudomonas	uncultured bacterium
a55e4838141e234c8e0ae2aac115f42e	P1295.1018	7	Bacteria	Proteobacteria	Gammaproteobacteria	Betaproteobacteriales	Burkholderiaceae	Herminiimonas	uncultured bacterium
8735c48cf0bbce6d4eb44656960a6f9f	P1295.1018	50	Bacteria	Proteobacteria	Gammaproteobacteria	Xanthomonadales	Xanthomonadaceae	Stenotrophomonas	Ambiguous_taxa
ade53d25ac129f517b765e3ddf107eb9	P1295.1018	51	Bacteria	Proteobacteria	Gammaproteobacteria	Betaproteobacteriales	Burkholderiaceae	Delftia	Ambiguous_taxa
bd49193be470d20e47d3a18aea486512	P1295.1018	12	Bacteria	Proteobacteria	Gammaproteobacteria	Betaproteobacteriales	Burkholderiaceae	Ralstonia	Ambiguous_taxa
c621af20b6681bc61f9d5dc653c868cc	P1295.1018	842	Bacteria	Planctomycetes	Planctomycetacia	Planctomycetales	Schlesneriaceae	Schlesneria	Planctomyces sp.
e8dd06b8b1a1600d33ac47b525e195fd	P1295.1018	933	Bacteria	Planctomycetes	Planctomycetacia	Planctomycetales	Schlesneriaceae	Schlesneria	Planctomyces sp.
712af8f7d19de4dae856818b65e0a414	P1295.1018	3326	Bacteria	Proteobacteria	Gammaproteobacteria	Enterobacteriales	Enterobacteriaceae	Cronobacter	Acinetobacter baumannii
9d2f7465431c53b279d35bb1aa4cad6e	P1295.1018	8	Bacteria	Proteobacteria	Alphaproteobacteria	Rhodospirillales	uncultured	uncultured Rhodospirillaceae bacterium	uncultured Rhodospirillaceae bacterium
1a16907eeeb98596adff14a11ff1a6e2	P1295.1018	803	Bacteria	Proteobacteria	Gammaproteobacteria	Methylococcales	Methylococcaceae	Methylocaldum	Methylocaldum sp. E10a
a755c9957ee79aef62ec7754bc039918	P1295.1018	728	Bacteria	Deinococcus-Thermus	Deinococci	Thermales	Thermaceae	Meiothermus	Meiothermus roseus
607d131b1b7f39e9c9e58670cf20305c	P1295.1018	514	Bacteria	Proteobacteria	Gammaproteobacteria	Methylococcales	Methylococcaceae	Methylocaldum	Methylocaldum sp. E10a
81092a6a1add5d6b40e7a5ebfd481683	P1295.1018	702	Bacteria	Deinococcus-Thermus	Deinococci	Thermales	Thermaceae	Meiothermus	Meiothermus roseus
e6558c7bb4c12c35f0ac2a6d44345fc6	P1295.1018	540	Bacteria	Planctomycetes	Planctomycetacia	Planctomycetales	Schlesneriaceae	Schlesneria	Planctomyces sp.
8a75cb7f08828867719f09a4bf1929e0	P1295.1018	913	Bacteria	Proteobacteria	Gammaproteobacteria	Enterobacteriales	Enterobacteriaceae	Cronobacter	Acinetobacter baumannii
fd8933cf2179c9e7500afe883964c413	P1295.1018	39	Bacteria	Patescibacteria	Saccharimonadia	Saccharimonadales	uncultured soil bacterium	uncultured soil bacterium	uncultured soil bacterium
726eceed4e4ce5a07d7d4f53a0ff15e6	P1295.1018	26	Bacteria	Patescibacteria	Parcubacteria	Candidatus Azambacteria	uncultured bacterium	uncultured bacterium	uncultured bacterium
ca4ed82b62a52894db72d998428865ed	P1295.1018	238	Bacteria	Patescibacteria	Parcubacteria	Candidatus Yanofskybacteria	Parcubacteria group bacterium ADurb.Bin247	Parcubacteria group bacterium ADurb.Bin247	Parcubacteria group bacterium ADurb.Bin247
b4c4c328a015a6230ecfbd69a84526d5	P1295.1018	15	Bacteria	Actinobacteria	Acidimicrobiia	Microtrichales	Ilumatobacteraceae	Ilumatobacter	metagenome
927be961651257e755b37516728bf90e	P1295.1018	11	Bacteria	Patescibacteria	Parcubacteria	Candidatus Azambacteria	uncultured bacterium	uncultured bacterium	uncultured bacterium
3da66878549cb4dbb101c794cb556d5c	P1295.1018	14	Bacteria	Proteobacteria	Gammaproteobacteria	Betaproteobacteriales	Burkholderiaceae	Tepidimonas	uncultured bacterium
261381156bf6c8f25dfa9a563bb52c95	P1295.1018	90	Bacteria	Proteobacteria	Gammaproteobacteria	Enterobacteriales	Enterobacteriaceae	Buchnera	Buchnera aphidicola (Myzocallis agrifolicola)
5b304e5f4d6931b1428b14e6f1e7edef	P1295.1018	2	Bacteria	Planctomycetes	Planctomycetacia	Pirellulales	Pirellulaceae	Pirellula	uncultured organism
3f4d9d9e3b978733fe9229063ca59d92	P1295.1018	46	Bacteria	Patescibacteria	ABY1	Candidatus Magasanikbacteria	uncultured bacterium	uncultured bacterium	uncultured bacterium
6d3321bc1d17e696ab90a1fe74210c73	P1295.1018	45	Bacteria	Proteobacteria	Gammaproteobacteria	Betaproteobacteriales	Hydrogenophilaceae	Tepidiphilus	Ambiguous_taxa
eadd9d3ed67adb4fb265288c10f6b87c	P1295.1018	43	Bacteria	Proteobacteria	Gammaproteobacteria	Xanthomonadales	Rhodanobacteraceae	Dokdonella	uncultured bacterium
dcbdde4d355b98ee4bda2e9c8f67379e	P1295.1018	20	Bacteria	Patescibacteria	Parcubacteria	Candidatus Azambacteria	uncultured bacterium	uncultured bacterium	uncultured bacterium
a15d8dfd840057c042208f93afe7fa2c	P1295.1018	27	Bacteria	Patescibacteria	Saccharimonadia	Saccharimonadales	metagenome	metagenome	metagenome
57fad66d76cbf1ba6aa5b3bfebfcac0c	P1295.1018	26	Bacteria	Bacteroidetes	Bacteroidia	Sphingobacteriales	NS11-12 marine group	metagenome	metagenome
18589a582cf9dae6768e5b9c4cf832ae	P1295.1018	15	Bacteria	Patescibacteria	Parcubacteria	Candidatus Kaiserbacteria	groundwater metagenome	groundwater metagenome	groundwater metagenome
7a54bd485e53493b35eaed71afe4abb6	P1295.1018	11	Bacteria	Firmicutes	Clostridia	Clostridiales	Lachnospiraceae	[Eubacterium] ventriosum group	uncultured bacterium
3a10835166203a8fc9e1b978404abb66	P1295.1018	4	Bacteria	Firmicutes	Bacilli	Bacillales	Family X	Thermicanus	uncultured Geobacillus sp.
5f1ebbc9d9eaa11ec242ac5b7304b74c	P1295.1018	2	Bacteria	Patescibacteria	Microgenomatia	Candidatus Woesebacteria	Ambiguous_taxa	Ambiguous_taxa	Ambiguous_taxa
87509eaf7e55143ffb5531994e18ec40	P1295.1019	30632	Bacteria	Bacteroidetes	Bacteroidia	Bacteroidales	Bacteroidaceae	Bacteroides	uncultured isopod gut bacterium
eb659eedfa12f94521bf19ffb78b8c29	P1295.1019	32375	Archaea	Euryarchaeota	Methanomicrobia	Methanomicrobiales	Methanomicrobiaceae	Methanomicrobium	Methanomicrobium mobile BP
70a7dec3699a48c651f420897bc5b81d	P1295.1019	24763	Bacteria	Bacteroidetes	Bacteroidia	Bacteroidales	Bacteroidaceae	Bacteroides	uncultured isopod gut bacterium
e1eb0d7234e37be703d9b8a50dedea05	P1295.1019	22060	Bacteria	Proteobacteria	Gammaproteobacteria	Enterobacteriales	Enterobacteriaceae	Enterobacter	Enterobacteriaceae bacterium 124G
d760ad9a860487df427a46ac7fc02d3e	P1295.1019	35431	Archaea	uncultured archaeon 'KTK 28A'	uncultured archaeon 'KTK 28A'	uncultured archaeon 'KTK 28A'	uncultured archaeon 'KTK 28A'	uncultured archaeon 'KTK 28A'	uncultured archaeon 'KTK 28A'
d3c1566f41ab47255dbd624eb8cac060	P1295.1019	27881	Bacteria	Gemmatimonadetes	Gemmatimonadetes	Gemmatimonadales	Gemmatimonadaceae	Gemmatimonas	uncultured bacterium SBRH63
d810782ddea1bf3f2c20bb6b21ce127f	P1295.1019	24452	Bacteria	Proteobacteria	Alphaproteobacteria	Parvibaculales	PS1 clade	uncultured Rhizobiales bacterium	uncultured Rhizobiales bacterium
2e5a8a2d3821c563fcb8f984c2a7603b	P1295.1019	23850	Archaea	Euryarchaeota	Methanomicrobia	Methanomicrobiales	Methanomicrobiaceae	Methanomicrobium	Methanomicrobium mobile BP
aa35a552250ecd97c9c7b9c1f8359b52	P1295.1019	195	Bacteria	Proteobacteria	Gammaproteobacteria	Betaproteobacteriales	Burkholderiaceae	Variovorax	Variovorax paradoxus
56dc376b6eaea4a05adc8fa196185153	P1295.1019	32050	Bacteria	Proteobacteria	Alphaproteobacteria	Parvibaculales	PS1 clade	uncultured Rhizobiales bacterium	uncultured Rhizobiales bacterium
902109da6ee447d8bc82f66b7fa9c07b	P1295.1019	23792	Bacteria	Proteobacteria	Deltaproteobacteria	Desulfobacterales	Desulfobulbaceae	Desulfotalea	Desulfotalea sp. SFA4
56577f057b750e1902c2915852f122a1	P1295.1019	254	Bacteria	Proteobacteria	Alphaproteobacteria	Rhizobiales	Rhizobiaceae	Ensifer	Ambiguous_taxa
b02d66a9d47974c55f502691bff7101c	P1295.1019	2113	Bacteria	Bacteroidetes	Bacteroidia	Cytophagales	Flammeovirgaceae	Sediminitomix	Sediminitomix flava
e4889b6b28ee034a1888c484df85393c	P1295.1019	2725	Bacteria	Deinococcus-Thermus	Deinococci	Thermales	Thermaceae	Meiothermus	Meiothermus chliarophilus
fe8851e6e77ba1186c5e9352adedd6e9	P1295.1019	6544	Bacteria	Deinococcus-Thermus	Deinococci	Thermales	Thermaceae	Meiothermus	Meiothermus roseus
dc2f1ff36d54a1b128226a9d7679f7d5	P1295.1019	9815	Bacteria	Deinococcus-Thermus	Deinococci	Thermales	Thermaceae	Meiothermus	Meiothermus roseus
45dbc9bd7d03a0aca84c1e772cfe6401	P1295.1019	1688	Bacteria	Proteobacteria	Gammaproteobacteria	Enterobacteriales	Enterobacteriaceae	Cronobacter	Acinetobacter baumannii
a49986d3df30326baaf63aa1dae2fee2	P1295.1019	2422	Bacteria	Deinococcus-Thermus	Deinococci	Thermales	Thermaceae	Meiothermus	Meiothermus chliarophilus
cc8703352bacc428b7cd45c2904b89ee	P1295.1019	10141	Bacteria	Verrucomicrobia	Verrucomicrobiae	Chthoniobacterales	Chthoniobacteraceae	Candidatus Udaeobacter	Candidatus Udaeobacter copiosus
290c4d16bbe6ee6d215bc90a3069fc02	P1295.1019	2183	Bacteria	Deinococcus-Thermus	Deinococci	Thermales	Thermaceae	Meiothermus	Meiothermus chliarophilus
2ccfd9b66b134e2f526ff7e65558282d	P1295.1019	154	Bacteria	Proteobacteria	Alphaproteobacteria	Rhizobiales	Xanthobacteraceae	Bradyrhizobium	Bradyrhizobium elkanii
64190fa4ad2b9dbe1daa44b34f7b76fa	P1295.1019	83	Bacteria	Proteobacteria	Gammaproteobacteria	Betaproteobacteriales	Burkholderiaceae	Burkholderia-Caballeronia-Paraburkholderia	uncultured beta proteobacterium
5b10cbd4334a31e2b1dffbc0e16c946a	P1295.1019	1964	Bacteria	Deinococcus-Thermus	Deinococci	Thermales	Thermaceae	Meiothermus	Meiothermus chliarophilus
cb3cd8b79024dd44be5992aed4a5d197	P1295.1019	8221	Bacteria	Verrucomicrobia	Verrucomicrobiae	Opitutales	Puniceicoccaceae	Cerasicoccus	Cerasicoccus frondis
4d1e6278d1cdfc752ed52a9c4f9a8979	P1295.1019	1780	Bacteria	Deinococcus-Thermus	Deinococci	Thermales	Thermaceae	Meiothermus	Meiothermus chliarophilus
70c680660542e9af585d703a349ba271	P1295.1019	1843	Bacteria	Deinococcus-Thermus	Deinococci	Thermales	Thermaceae	Meiothermus	Meiothermus chliarophilus
3e071c38e29e36fe88776d5ff73a1357	P1295.1019	1724	Bacteria	Deinococcus-Thermus	Deinococci	Thermales	Thermaceae	Meiothermus	Meiothermus chliarophilus
121647b38c72deec749d74cef8983f8f	P1295.1019	5	Bacteria	Spirochaetes	Spirochaetia	Brevinematales	Brevinemataceae	Brevinema	uncultured bacterium
2b7182ef47384d3fe0e1bf6bd344da0a	P1295.1019	7069	Bacteria	Proteobacteria	Gammaproteobacteria	Pseudomonadales	Moraxellaceae	Acinetobacter	bacterium 14W231
7819e6d9954f1d1398af05127be98305	P1295.1019	7239	Archaea	Euryarchaeota	Methanopyri	Methanopyrales	Methanopyraceae	Methanopyrus	uncultured archaeon
b9759c74fac35a344a321df4a066dea1	P1295.1019	204	Bacteria	Proteobacteria	Gammaproteobacteria	Betaproteobacteriales	Burkholderiaceae	Acidovorax	uncultured Acidovorax sp.
9cdac61349372a3a89f7e6051ec0a78f	P1295.1019	9404	Bacteria	Deinococcus-Thermus	Deinococci	Thermales	Thermaceae	Meiothermus	Meiothermus roseus
8317092ac297f69ef545409dbf154edb	P1295.1019	6628	Bacteria	Deinococcus-Thermus	Deinococci	Thermales	Thermaceae	Meiothermus	Meiothermus roseus
427e903c269aa29f71a089f5aa8d1315	P1295.1019	56	Bacteria	Proteobacteria	Gammaproteobacteria	Pseudomonadales	Pseudomonadaceae	Pseudomonas	uncultured bacterium
da5f63f6e1c8bd554e240e66477df311	P1295.1019	64	Bacteria	Proteobacteria	Alphaproteobacteria	Sphingomonadales	Sphingomonadaceae	Sphingomonas	Sphingomonas sp.
9e7c9407ae9bf72cd6bbdef551c0a72e	P1295.1019	50	Bacteria	Proteobacteria	Gammaproteobacteria	Betaproteobacteriales	Burkholderiaceae	Pelomonas	uncultured bacterium
8735c48cf0bbce6d4eb44656960a6f9f	P1295.1019	177	Bacteria	Proteobacteria	Gammaproteobacteria	Xanthomonadales	Xanthomonadaceae	Stenotrophomonas	Ambiguous_taxa
ade53d25ac129f517b765e3ddf107eb9	P1295.1019	70	Bacteria	Proteobacteria	Gammaproteobacteria	Betaproteobacteriales	Burkholderiaceae	Delftia	Ambiguous_taxa
0732df0754a9318ed476f3803e36bc31	P1295.1019	2930	Bacteria	Bacteroidetes	Bacteroidia	Chitinophagales	Chitinophagaceae	Sediminibacterium	uncultured Sphingobacterium sp.
da7705ecb959ffaec65667411fa6e25e	P1295.1019	112	Bacteria	Proteobacteria	Gammaproteobacteria	Betaproteobacteriales	Burkholderiaceae	Janthinobacterium	uncultured bacterium
c6da8d290e61de38893c9e6b84ec3c4e	P1295.1019	2464	Bacteria	Deinococcus-Thermus	Deinococci	Thermales	Thermaceae	Meiothermus	Meiothermus roseus
5548ec3a7c8fe61c9b4f52364aa323a1	P1295.1019	72	Bacteria	Proteobacteria	Gammaproteobacteria	Betaproteobacteriales	Burkholderiaceae	Achromobacter	Ambiguous_taxa
1a16907eeeb98596adff14a11ff1a6e2	P1295.1019	1098	Bacteria	Proteobacteria	Gammaproteobacteria	Methylococcales	Methylococcaceae	Methylocaldum	Methylocaldum sp. E10a
a755c9957ee79aef62ec7754bc039918	P1295.1019	880	Bacteria	Deinococcus-Thermus	Deinococci	Thermales	Thermaceae	Meiothermus	Meiothermus roseus
607d131b1b7f39e9c9e58670cf20305c	P1295.1019	867	Bacteria	Proteobacteria	Gammaproteobacteria	Methylococcales	Methylococcaceae	Methylocaldum	Methylocaldum sp. E10a
81092a6a1add5d6b40e7a5ebfd481683	P1295.1019	829	Bacteria	Deinococcus-Thermus	Deinococci	Thermales	Thermaceae	Meiothermus	Meiothermus roseus
33e87e33d383ac6832d2e2bd630d4f81	P1295.1019	1247	Bacteria	Verrucomicrobia	Verrucomicrobiae	Chthoniobacterales	Chthoniobacteraceae	Candidatus Udaeobacter	Candidatus Udaeobacter copiosus
859aa0f2e579d693cb0ef28c661f96ab	P1295.1019	34	Bacteria	Bacteroidetes	Bacteroidia	Chitinophagales	Chitinophagaceae	Sediminibacterium	uncultured soil bacterium
d0c8bdb47e53c70548745fe61f981aed	P1295.1019	4	Bacteria	Bacteroidetes	Bacteroidia	Flavobacteriales	Flavobacteriaceae	Flavobacterium	Ambiguous_taxa
be518238f3ac5c08429d89bb315728a1	P1295.1019	1140	Bacteria	Deinococcus-Thermus	Deinococci	Thermales	Thermaceae	Meiothermus	Meiothermus roseus
207d888027d9a127f3650abc95700eab	P1295.1019	937	Archaea	Euryarchaeota	Methanopyri	Methanopyrales	Methanopyraceae	Methanopyrus	uncultured archaeon
8848402e1818741a3f197aea6dadb69e	P1295.1019	16	Bacteria	Actinobacteria	Actinobacteria	Micrococcales	Micrococcaceae	Arthrobacter	Ambiguous_taxa
a064b007cb1228a44ef1c9747e6372a4	P1295.1019	7	Bacteria	Actinobacteria	Acidimicrobiia	Microtrichales	Ilumatobacteraceae	CL500-29 marine group	marine metagenome
25483521fef0de933effa997467e4ad9	P1295.1019	89	Bacteria	Actinobacteria	Actinobacteria	Corynebacteriales	Corynebacteriaceae	Corynebacterium 1	Corynebacterium afermentans subsp. afermentans
5331caa480f5f10cd4b0f81c26ad3289	P1295.1019	10	Bacteria	Proteobacteria	Alphaproteobacteria	Puniceispirillales	uncultured	uncultured organism	uncultured organism
a2705832734b23ebbe4f59b90b5cd1df	P1295.1019	6	Bacteria	Patescibacteria	Parcubacteria	Candidatus Yonathbacteria	uncultured bacterium	uncultured bacterium	uncultured bacterium
526a7a06becb964ce3272a6f21131da8	P1295.1019	47	Bacteria	Proteobacteria	Deltaproteobacteria	Bdellovibrionales	Bdellovibrionaceae	Bdellovibrio	Ambiguous_taxa
b606faf37d6b2fc92f3599dd94236e86	P1295.1019	188	Bacteria	Deinococcus-Thermus	Deinococci	Thermales	Thermaceae	Meiothermus	Meiothermus roseus
d3bb2b2eb48cd94263b4f139c77f7e65	P1295.1019	93	Bacteria	Cyanobacteria	Oxyphotobacteria	Chloroplast	Gymnodinium aureolum	Gymnodinium aureolum	Gymnodinium aureolum
c5ed99c33e324b191fe39e85c65c8e32	P1295.1019	18	Bacteria	Bacteroidetes	Bacteroidia	Flavobacteriales	Weeksellaceae	Chryseobacterium	Chryseobacterium indologenes
6779f2d560fae5927e04529db1dc2f23	P1295.1019	78	Bacteria	Planctomycetes	Planctomycetacia	Planctomycetales	Schlesneriaceae	Schlesneria	Planctomyces sp.
49bdccb40fba879aeefd2805bf760dbb	P1295.1019	66	Bacteria	Patescibacteria	Parcubacteria	uncultured Parcubacteria group bacterium	uncultured Parcubacteria group bacterium	uncultured Parcubacteria group bacterium	uncultured Parcubacteria group bacterium
4f74f5b1054a7217625f8ddbef5107a6	P1295.1019	11	Bacteria	Patescibacteria	Parcubacteria	Candidatus Azambacteria	Candidatus Zambryskibacteria bacterium RIFCSPLOWO2_12_FULL_39_16	Candidatus Zambryskibacteria bacterium RIFCSPLOWO2_12_FULL_39_16	Candidatus Zambryskibacteria bacterium RIFCSPLOWO2_12_FULL_39_16
b9005548103ebac3a909e48dd076fc4b	P1295.1019	52	Bacteria	Verrucomicrobia	Verrucomicrobiae	Chthoniobacterales	Chthoniobacteraceae	Candidatus Udaeobacter	Candidatus Udaeobacter copiosus
179f38ba35ffb03795063e80ddf1f161	P1295.1019	41	Bacteria	Verrucomicrobia	Verrucomicrobiae	Chthoniobacterales	Chthoniobacteraceae	Chthoniobacter	uncultured bacterium
b03fb5b0a3663246b8a87c7be9fb60ae	P1295.1019	38	Bacteria	Patescibacteria	Parcubacteria	Candidatus Kaiserbacteria	groundwater metagenome	groundwater metagenome	groundwater metagenome
e4bf13251a674ca8a3d08232dc602cf2	P1295.1019	37	Bacteria	Planctomycetes	Planctomycetacia	Planctomycetales	Schlesneriaceae	Schlesneria	Planctomyces sp.
b83a7064b67b334456d4804060016d7d	P1295.1019	36	Bacteria	Planctomycetes	Pla4 lineage	uncultured prokaryote	uncultured prokaryote	uncultured prokaryote	uncultured prokaryote
778ca96cd1a929652903175d6dfc4e8c	P1295.1019	28	Bacteria	Verrucomicrobia	Verrucomicrobiae	Chthoniobacterales	Chthoniobacteraceae	Candidatus Udaeobacter	Candidatus Udaeobacter copiosus
cbc89ee062440f05cefc2eb495ee0783	P1295.1019	28	Bacteria	Bacteroidetes	Bacteroidia	Bacteroidales	Dysgonomonadaceae	Proteiniphilum	Petrimonas sp. B-17
91341b45fb7d8308e0f6dbb6fb9988e6	P1295.1019	25	Bacteria	Patescibacteria	Microgenomatia	Candidatus Woesebacteria	uncultured bacterium	uncultured bacterium	uncultured bacterium
1fac81837df864e4ea9393b6cbac5721	P1295.1019	21	Bacteria	Patescibacteria	Parcubacteria	Candidatus Colwellbacteria	Ambiguous_taxa	Ambiguous_taxa	Ambiguous_taxa
e159770d495b97426866cb49b40dfa63	P1295.1019	10	Bacteria	Patescibacteria	Parcubacteria	Candidatus Staskawiczbacteria	uncultured bacterium	uncultured bacterium	uncultured bacterium
3a79a1054e3564c5778faac87300d3ec	P1295.1020	37900	Bacteria	Proteobacteria	Alphaproteobacteria	Parvibaculales	PS1 clade	uncultured Rhizobiales bacterium	uncultured Rhizobiales bacterium
730d353c1f61e33024433d0b9a8feb3d	P1295.1020	26949	Bacteria	Bacteroidetes	Bacteroidia	Cytophagales	Hymenobacteraceae	Hymenobacter	Hymenobacter sp. tsz18
eb659eedfa12f94521bf19ffb78b8c29	P1295.1020	29270	Archaea	Euryarchaeota	Methanomicrobia	Methanomicrobiales	Methanomicrobiaceae	Methanomicrobium	Methanomicrobium mobile BP
70a7dec3699a48c651f420897bc5b81d	P1295.1020	39299	Bacteria	Bacteroidetes	Bacteroidia	Bacteroidales	Bacteroidaceae	Bacteroides	uncultured isopod gut bacterium
d760ad9a860487df427a46ac7fc02d3e	P1295.1020	30979	Archaea	uncultured archaeon 'KTK 28A'	uncultured archaeon 'KTK 28A'	uncultured archaeon 'KTK 28A'	uncultured archaeon 'KTK 28A'	uncultured archaeon 'KTK 28A'	uncultured archaeon 'KTK 28A'
d3c1566f41ab47255dbd624eb8cac060	P1295.1020	24481	Bacteria	Gemmatimonadetes	Gemmatimonadetes	Gemmatimonadales	Gemmatimonadaceae	Gemmatimonas	uncultured bacterium SBRH63
d810782ddea1bf3f2c20bb6b21ce127f	P1295.1020	21922	Bacteria	Proteobacteria	Alphaproteobacteria	Parvibaculales	PS1 clade	uncultured Rhizobiales bacterium	uncultured Rhizobiales bacterium
2e5a8a2d3821c563fcb8f984c2a7603b	P1295.1020	21730	Archaea	Euryarchaeota	Methanomicrobia	Methanomicrobiales	Methanomicrobiaceae	Methanomicrobium	Methanomicrobium mobile BP
aa35a552250ecd97c9c7b9c1f8359b52	P1295.1020	2128	Bacteria	Proteobacteria	Gammaproteobacteria	Betaproteobacteriales	Burkholderiaceae	Variovorax	Variovorax paradoxus
1322f8b3716c7cb8c14ea163bdad6b65	P1295.1020	26379	Bacteria	Proteobacteria	Gammaproteobacteria	Enterobacteriales	Enterobacteriaceae	Enterobacter	Enterobacteriaceae bacterium 124G
56577f057b750e1902c2915852f122a1	P1295.1020	473	Bacteria	Proteobacteria	Alphaproteobacteria	Rhizobiales	Rhizobiaceae	Ensifer	Ambiguous_taxa
b02d66a9d47974c55f502691bff7101c	P1295.1020	5484	Bacteria	Bacteroidetes	Bacteroidia	Cytophagales	Flammeovirgaceae	Sediminitomix	Sediminitomix flava
e4889b6b28ee034a1888c484df85393c	P1295.1020	4245	Bacteria	Deinococcus-Thermus	Deinococci	Thermales	Thermaceae	Meiothermus	Meiothermus chliarophilus
dc2f1ff36d54a1b128226a9d7679f7d5	P1295.1020	7724	Bacteria	Deinococcus-Thermus	Deinococci	Thermales	Thermaceae	Meiothermus	Meiothermus roseus
45dbc9bd7d03a0aca84c1e772cfe6401	P1295.1020	4446	Bacteria	Proteobacteria	Gammaproteobacteria	Enterobacteriales	Enterobacteriaceae	Cronobacter	Acinetobacter baumannii
a49986d3df30326baaf63aa1dae2fee2	P1295.1020	3761	Bacteria	Deinococcus-Thermus	Deinococci	Thermales	Thermaceae	Meiothermus	Meiothermus chliarophilus
cc8703352bacc428b7cd45c2904b89ee	P1295.1020	8015	Bacteria	Verrucomicrobia	Verrucomicrobiae	Chthoniobacterales	Chthoniobacteraceae	Candidatus Udaeobacter	Candidatus Udaeobacter copiosus
290c4d16bbe6ee6d215bc90a3069fc02	P1295.1020	3582	Bacteria	Deinococcus-Thermus	Deinococci	Thermales	Thermaceae	Meiothermus	Meiothermus chliarophilus
2ccfd9b66b134e2f526ff7e65558282d	P1295.1020	122	Bacteria	Proteobacteria	Alphaproteobacteria	Rhizobiales	Xanthobacteraceae	Bradyrhizobium	Bradyrhizobium elkanii
64190fa4ad2b9dbe1daa44b34f7b76fa	P1295.1020	570	Bacteria	Proteobacteria	Gammaproteobacteria	Betaproteobacteriales	Burkholderiaceae	Burkholderia-Caballeronia-Paraburkholderia	uncultured beta proteobacterium
5b10cbd4334a31e2b1dffbc0e16c946a	P1295.1020	3165	Bacteria	Deinococcus-Thermus	Deinococci	Thermales	Thermaceae	Meiothermus	Meiothermus chliarophilus
cb3cd8b79024dd44be5992aed4a5d197	P1295.1020	6653	Bacteria	Verrucomicrobia	Verrucomicrobiae	Opitutales	Puniceicoccaceae	Cerasicoccus	Cerasicoccus frondis
4d1e6278d1cdfc752ed52a9c4f9a8979	P1295.1020	3010	Bacteria	Deinococcus-Thermus	Deinococci	Thermales	Thermaceae	Meiothermus	Meiothermus chliarophilus
70c680660542e9af585d703a349ba271	P1295.1020	2800	Bacteria	Deinococcus-Thermus	Deinococci	Thermales	Thermaceae	Meiothermus	Meiothermus chliarophilus
3e071c38e29e36fe88776d5ff73a1357	P1295.1020	2673	Bacteria	Deinococcus-Thermus	Deinococci	Thermales	Thermaceae	Meiothermus	Meiothermus chliarophilus
275af11af8c86503336df6ca589e49bf	P1295.1020	10139	Bacteria	Patescibacteria	Parcubacteria	Candidatus Nealsonbacteria	Candidatus Nealsonbacteria bacterium RIFOXYB1_FULL_40_15	Candidatus Nealsonbacteria bacterium RIFOXYB1_FULL_40_15	Candidatus Nealsonbacteria bacterium RIFOXYB1_FULL_40_15
2b7182ef47384d3fe0e1bf6bd344da0a	P1295.1020	5881	Bacteria	Proteobacteria	Gammaproteobacteria	Pseudomonadales	Moraxellaceae	Acinetobacter	bacterium 14W231
7819e6d9954f1d1398af05127be98305	P1295.1020	5600	Archaea	Euryarchaeota	Methanopyri	Methanopyrales	Methanopyraceae	Methanopyrus	uncultured archaeon
427e903c269aa29f71a089f5aa8d1315	P1295.1020	19	Bacteria	Proteobacteria	Gammaproteobacteria	Pseudomonadales	Pseudomonadaceae	Pseudomonas	uncultured bacterium
a55e4838141e234c8e0ae2aac115f42e	P1295.1020	120	Bacteria	Proteobacteria	Gammaproteobacteria	Betaproteobacteriales	Burkholderiaceae	Herminiimonas	uncultured bacterium
5d11cd840a1afa1286346e825c86311b	P1295.1020	10	Bacteria	Actinobacteria	Acidimicrobiia	Microtrichales	Ilumatobacteraceae	CL500-29 marine group	Ambiguous_taxa
8735c48cf0bbce6d4eb44656960a6f9f	P1295.1020	86	Bacteria	Proteobacteria	Gammaproteobacteria	Xanthomonadales	Xanthomonadaceae	Stenotrophomonas	Ambiguous_taxa
c092bbd87b7d1eec7b23eab64721bfb2	P1295.1020	767	Bacteria	Bacteroidetes	Bacteroidia	Chitinophagales	Chitinophagaceae	Sediminibacterium	uncultured Sphingobacterium sp.
1f4f59b79e67c27ab5a6aad3d8667a39	P1295.1020	84	Bacteria	Proteobacteria	Alphaproteobacteria	Caulobacterales	Caulobacteraceae	Caulobacter	Ambiguous_taxa
f6b518ac0502827bea6b714f0af17b5a	P1295.1020	734	Bacteria	Deinococcus-Thermus	Deinococci	Thermales	Thermaceae	Meiothermus	Meiothermus roseus
9d2f7465431c53b279d35bb1aa4cad6e	P1295.1020	165	Bacteria	Proteobacteria	Alphaproteobacteria	Rhodospirillales	uncultured	uncultured Rhodospirillaceae bacterium	uncultured Rhodospirillaceae bacterium
c1958004200d173677a5476b357dc66c	P1295.1020	795	Bacteria	Deinococcus-Thermus	Deinococci	Thermales	Thermaceae	Meiothermus	Meiothermus roseus
253f55f62b820c41edb7849a2625eb74	P1295.1020	841	Bacteria	Deinococcus-Thermus	Deinococci	Thermales	Thermaceae	Meiothermus	Meiothermus roseus
bf69c265bdf95d461b4605eb79b13373	P1295.1020	504	Archaea	Euryarchaeota	Methanopyri	Methanopyrales	Methanopyraceae	Methanopyrus	uncultured archaeon
4a7dde2e679693f126da1311affa62e7	P1295.1020	1057	Bacteria	Deinococcus-Thermus	Deinococci	Thermales	Thermaceae	Meiothermus	Meiothermus roseus
e6ceedcea6d7b8de3ccadadea44db9d2	P1295.1020	429	Bacteria	Deinococcus-Thermus	Deinococci	Thermales	Thermaceae	Meiothermus	Meiothermus roseus
8633978e5c9e5aa980b7401509afc49f	P1295.1020	610	Bacteria	Verrucomicrobia	Verrucomicrobiae	Chthoniobacterales	Chthoniobacteraceae	Candidatus Udaeobacter	Candidatus Udaeobacter copiosus
cc07dca6781123e234ccadc8cda8364b	P1295.1020	49	Bacteria	Firmicutes	Bacilli	Lactobacillales	Lactobacillaceae	Lactobacillus	Lactobacillus helveticus
b9ddfde7b2d7f4a1fd12d430b0118771	P1295.1020	88	Bacteria	Patescibacteria	Parcubacteria	Candidatus Nomurabacteria	uncultured soil bacterium	uncultured soil bacterium	uncultured soil bacterium
a5244bff2d4f3eb1ce5643717d26f46d	P1295.1020	110	Bacteria	Proteobacteria	Gammaproteobacteria	Betaproteobacteriales	Burkholderiaceae	Rhodoferax	uncultured soil bacterium
44f65e809118ffb5b73e2064e8af7f2e	P1295.1020	73	Bacteria	Actinobacteria	Actinobacteria	Frankiales	Cryptosporangiaceae	Fodinicola	uncultured bacterium
fd8933cf2179c9e7500afe883964c413	P1295.1020	102	Bacteria	Patescibacteria	Saccharimonadia	Saccharimonadales	uncultured soil bacterium	uncultured soil bacterium	uncultured soil bacterium
9751b15eb025a9ed3b1be0e611c7fc48	P1295.1020	259	Bacteria	Firmicutes	Bacilli	Bacillales	Bacillaceae	Virgibacillus	uncultured Virgibacillus sp.
4f47e6d263d641cab25c347f58ee9724	P1295.1020	232	Bacteria	Proteobacteria	Gammaproteobacteria	KI89A clade	uncultured gamma proteobacterium	uncultured gamma proteobacterium	uncultured gamma proteobacterium
72a284e0d7de86bfd860bd466da8db96	P1295.1020	107	Bacteria	Proteobacteria	Gammaproteobacteria	Thiotrichales	Thiotrichaceae	uncultured	uncultured sediment bacterium
867a8a76a7c542d1fd487c095c8ea69f	P1295.1020	137	Bacteria	Firmicutes	Clostridia	Clostridiales	Ruminococcaceae	Ruminococcaceae UCG-012	uncultured organism
b7f88766e04c3616bac354e819d23bb3	P1295.1020	114	Bacteria	Omnitrophicaeota	uncultured Banisveld landfill bacterium BVC56	uncultured Banisveld landfill bacterium BVC56	uncultured Banisveld landfill bacterium BVC56	uncultured Banisveld landfill bacterium BVC56	uncultured Banisveld landfill bacterium BVC56
a17760febf55912c0d0a8dbce377ec54	P1295.1020	113	Bacteria	Proteobacteria	Alphaproteobacteria	Rhizobiales	Xanthobacteraceae	Rhodoplanes	uncultured bacterium
85e496e4de2f4866b95abdf67f07f3f2	P1295.1020	32	Bacteria	Acidobacteria	Subgroup 6	uncultured Acidobacteriaceae bacterium	uncultured Acidobacteriaceae bacterium	uncultured Acidobacteriaceae bacterium	uncultured Acidobacteriaceae bacterium
5721d4162c6ac5c5309b6fa3f528bab6	P1295.1020	7	Bacteria	Patescibacteria	Parcubacteria	Candidatus Kaiserbacteria	uncultured soil bacterium	uncultured soil bacterium	uncultured soil bacterium
87509eaf7e55143ffb5531994e18ec40	P1295.1021	41297	Bacteria	Bacteroidetes	Bacteroidia	Bacteroidales	Bacteroidaceae	Bacteroides	uncultured isopod gut bacterium
3a79a1054e3564c5778faac87300d3ec	P1295.1021	29511	Bacteria	Proteobacteria	Alphaproteobacteria	Parvibaculales	PS1 clade	uncultured Rhizobiales bacterium	uncultured Rhizobiales bacterium
1da7678997b5b2bdd98d96b391bffbeb	P1295.1021	32472	Archaea	Euryarchaeota	Halobacteria	Halobacteriales	Halococcaceae	Halococcus	Halococcus sp.
730d353c1f61e33024433d0b9a8feb3d	P1295.1021	21102	Bacteria	Bacteroidetes	Bacteroidia	Cytophagales	Hymenobacteraceae	Hymenobacter	Hymenobacter sp. tsz18
c4ddd2c3f6e3319049909e61c8126995	P1295.1021	26067	Bacteria	Gemmatimonadetes	Gemmatimonadetes	Gemmatimonadales	Gemmatimonadaceae	Gemmatimonas	uncultured bacterium SBRH63
e1ef063d3dc226e27c4b4300df2b86a0	P1295.1021	29977	Bacteria	Proteobacteria	Alphaproteobacteria	Parvibaculales	PS1 clade	uncultured Rhizobiales bacterium	uncultured Rhizobiales bacterium
65de2c30640a6499e4eeb0485ed72698	P1295.1021	23005	Bacteria	Proteobacteria	Alphaproteobacteria	Parvibaculales	PS1 clade	uncultured Rhizobiales bacterium	uncultured Rhizobiales bacterium
3ec85b86f1319af0583e57d659b9765b	P1295.1021	22298	Bacteria	Proteobacteria	Alphaproteobacteria	Parvibaculales	PS1 clade	uncultured Rhizobiales bacterium	uncultured Rhizobiales bacterium
e1eb0d7234e37be703d9b8a50dedea05	P1295.1021	16452	Bacteria	Proteobacteria	Gammaproteobacteria	Enterobacteriales	Enterobacteriaceae	Enterobacter	Enterobacteriaceae bacterium 124G
aa35a552250ecd97c9c7b9c1f8359b52	P1295.1021	1126	Bacteria	Proteobacteria	Gammaproteobacteria	Betaproteobacteriales	Burkholderiaceae	Variovorax	Variovorax paradoxus
56577f057b750e1902c2915852f122a1	P1295.1021	98	Bacteria	Proteobacteria	Alphaproteobacteria	Rhizobiales	Rhizobiaceae	Ensifer	Ambiguous_taxa
b02d66a9d47974c55f502691bff7101c	P1295.1021	3902	Bacteria	Bacteroidetes	Bacteroidia	Cytophagales	Flammeovirgaceae	Sediminitomix	Sediminitomix flava
e4889b6b28ee034a1888c484df85393c	P1295.1021	3233	Bacteria	Deinococcus-Thermus	Deinococci	Thermales	Thermaceae	Meiothermus	Meiothermus chliarophilus
fe8851e6e77ba1186c5e9352adedd6e9	P1295.1021	4625	Bacteria	Deinococcus-Thermus	Deinococci	Thermales	Thermaceae	Meiothermus	Meiothermus roseus
45dbc9bd7d03a0aca84c1e772cfe6401	P1295.1021	3172	Bacteria	Proteobacteria	Gammaproteobacteria	Enterobacteriales	Enterobacteriaceae	Cronobacter	Acinetobacter baumannii
a49986d3df30326baaf63aa1dae2fee2	P1295.1021	2719	Bacteria	Deinococcus-Thermus	Deinococci	Thermales	Thermaceae	Meiothermus	Meiothermus chliarophilus
290c4d16bbe6ee6d215bc90a3069fc02	P1295.1021	2471	Bacteria	Deinococcus-Thermus	Deinococci	Thermales	Thermaceae	Meiothermus	Meiothermus chliarophilus
2ccfd9b66b134e2f526ff7e65558282d	P1295.1021	91	Bacteria	Proteobacteria	Alphaproteobacteria	Rhizobiales	Xanthobacteraceae	Bradyrhizobium	Bradyrhizobium elkanii
64190fa4ad2b9dbe1daa44b34f7b76fa	P1295.1021	195	Bacteria	Proteobacteria	Gammaproteobacteria	Betaproteobacteriales	Burkholderiaceae	Burkholderia-Caballeronia-Paraburkholderia	uncultured beta proteobacterium
5b10cbd4334a31e2b1dffbc0e16c946a	P1295.1021	2328	Bacteria	Deinococcus-Thermus	Deinococci	Thermales	Thermaceae	Meiothermus	Meiothermus chliarophilus
4d1e6278d1cdfc752ed52a9c4f9a8979	P1295.1021	2104	Bacteria	Deinococcus-Thermus	Deinococci	Thermales	Thermaceae	Meiothermus	Meiothermus chliarophilus
70c680660542e9af585d703a349ba271	P1295.1021	2078	Bacteria	Deinococcus-Thermus	Deinococci	Thermales	Thermaceae	Meiothermus	Meiothermus chliarophilus
3e071c38e29e36fe88776d5ff73a1357	P1295.1021	2048	Bacteria	Deinococcus-Thermus	Deinococci	Thermales	Thermaceae	Meiothermus	Meiothermus chliarophilus
121647b38c72deec749d74cef8983f8f	P1295.1021	43	Bacteria	Spirochaetes	Spirochaetia	Brevinematales	Brevinemataceae	Brevinema	uncultured bacterium
b9759c74fac35a344a321df4a066dea1	P1295.1021	229	Bacteria	Proteobacteria	Gammaproteobacteria	Betaproteobacteriales	Burkholderiaceae	Acidovorax	uncultured Acidovorax sp.
80cb9a2e729c96be7fdd560d3d0b2f81	P1295.1021	9	Bacteria	Actinobacteria	Acidimicrobiia	Microtrichales	Ilumatobacteraceae	CL500-29 marine group	uncultured actinobacterium
427e903c269aa29f71a089f5aa8d1315	P1295.1021	183	Bacteria	Proteobacteria	Gammaproteobacteria	Pseudomonadales	Pseudomonadaceae	Pseudomonas	uncultured bacterium
a55e4838141e234c8e0ae2aac115f42e	P1295.1021	363	Bacteria	Proteobacteria	Gammaproteobacteria	Betaproteobacteriales	Burkholderiaceae	Herminiimonas	uncultured bacterium
da5f63f6e1c8bd554e240e66477df311	P1295.1021	102	Bacteria	Proteobacteria	Alphaproteobacteria	Sphingomonadales	Sphingomonadaceae	Sphingomonas	Sphingomonas sp.
c1bff62ca6551017786f48c3316bce08	P1295.1021	166	Bacteria	Actinobacteria	Actinobacteria	Pseudonocardiales	Pseudonocardiaceae	Lechevalieria	Ambiguous_taxa
9e7c9407ae9bf72cd6bbdef551c0a72e	P1295.1021	105	Bacteria	Proteobacteria	Gammaproteobacteria	Betaproteobacteriales	Burkholderiaceae	Pelomonas	uncultured bacterium
8735c48cf0bbce6d4eb44656960a6f9f	P1295.1021	44	Bacteria	Proteobacteria	Gammaproteobacteria	Xanthomonadales	Xanthomonadaceae	Stenotrophomonas	Ambiguous_taxa
1f4f59b79e67c27ab5a6aad3d8667a39	P1295.1021	193	Bacteria	Proteobacteria	Alphaproteobacteria	Caulobacterales	Caulobacteraceae	Caulobacter	Ambiguous_taxa
e99520728f33d4005bf9d731d5041354	P1295.1021	115	Bacteria	Firmicutes	Bacilli	Bacillales	Staphylococcaceae	Staphylococcus	uncultured Staphylococcus sp.
ade53d25ac129f517b765e3ddf107eb9	P1295.1021	86	Bacteria	Proteobacteria	Gammaproteobacteria	Betaproteobacteriales	Burkholderiaceae	Delftia	Ambiguous_taxa
bd49193be470d20e47d3a18aea486512	P1295.1021	113	Bacteria	Proteobacteria	Gammaproteobacteria	Betaproteobacteriales	Burkholderiaceae	Ralstonia	Ambiguous_taxa
da7705ecb959ffaec65667411fa6e25e	P1295.1021	72	Bacteria	Proteobacteria	Gammaproteobacteria	Betaproteobacteriales	Burkholderiaceae	Janthinobacterium	uncultured bacterium
e2c38f2e9b4082dc9c13f091c9a56226	P1295.1021	253	Bacteria	Firmicutes	Bacilli	Lactobacillales	Streptococcaceae	Streptococcus	Streptococcus pneumoniae
c621af20b6681bc61f9d5dc653c868cc	P1295.1021	1451	Bacteria	Planctomycetes	Planctomycetacia	Planctomycetales	Schlesneriaceae	Schlesneria	Planctomyces sp.
306906514c1bb7d3057ee5ac7f4db23c	P1295.1021	139	Bacteria	Proteobacteria	Alphaproteobacteria	Caulobacterales	Caulobacteraceae	uncultured	uncultured alpha proteobacterium
e8dd06b8b1a1600d33ac47b525e195fd	P1295.1021	1323	Bacteria	Planctomycetes	Planctomycetacia	Planctomycetales	Schlesneriaceae	Schlesneria	Planctomyces sp.
012f2bace41ea6a8aa4c341127a5e9d2	P1295.1021	21	Bacteria	Actinobacteria	Actinobacteria	Corynebacteriales	Corynebacteriaceae	Corynebacterium 1	Corynebacterium amycolatum
607d131b1b7f39e9c9e58670cf20305c	P1295.1021	454	Bacteria	Proteobacteria	Gammaproteobacteria	Methylococcales	Methylococcaceae	Methylocaldum	Methylocaldum sp. E10a
ce1a55e874dd750332e1971088a1e664	P1295.1021	51	Bacteria	Firmicutes	Bacilli	Bacillales	Staphylococcaceae	Staphylococcus	Staphylococcus aureus
69212e630141479b9a8b23685d4d5bd2	P1295.1021	19	Bacteria	Actinobacteria	Actinobacteria	Propionibacteriales	Propionibacteriaceae	Cutibacterium	Ambiguous_taxa
4c3229f5926b176eb38c57f3d036eebf	P1295.1021	1793	Bacteria	Planctomycetes	Planctomycetacia	Planctomycetales	Schlesneriaceae	Schlesneria	Planctomyces sp.
8848402e1818741a3f197aea6dadb69e	P1295.1021	182	Bacteria	Actinobacteria	Actinobacteria	Micrococcales	Micrococcaceae	Arthrobacter	Ambiguous_taxa
e6558c7bb4c12c35f0ac2a6d44345fc6	P1295.1021	1039	Bacteria	Planctomycetes	Planctomycetacia	Planctomycetales	Schlesneriaceae	Schlesneria	Planctomyces sp.
d3fc1e56d663bf67176c6e7dede15988	P1295.1021	314	Bacteria	Actinobacteria	Actinobacteria	Corynebacteriales	Corynebacteriaceae	Corynebacterium 1	uncultured bacterium
ffa058a2bc396813b938ce5dae6849eb	P1295.1021	11	Bacteria	Actinobacteria	Actinobacteria	Micrococcales	Microbacteriaceae	Microbacterium	Microbacterium barkeri
c7084eed2a50ce784ecf81c5bf8b72bf	P1295.1021	1352	Bacteria	Planctomycetes	Planctomycetacia	Planctomycetales	Schlesneriaceae	Schlesneria	Planctomyces sp.
ae0623b29c1084915d7f8551ff84d426	P1295.1021	1156	Bacteria	Planctomycetes	Planctomycetacia	Planctomycetales	Schlesneriaceae	Schlesneria	Planctomyces sp.
d33859bf903e08fdf66e37c1c7d2966a	P1295.1021	1048	Bacteria	Planctomycetes	Planctomycetacia	Planctomycetales	Schlesneriaceae	Schlesneria	Planctomyces sp.
6453dfe1db8a3797e52cc4eef7a0067f	P1295.1021	874	Bacteria	Planctomycetes	Planctomycetacia	Planctomycetales	Schlesneriaceae	Schlesneria	Planctomyces sp.
db7da89072827b00ce61aa0517977cce	P1295.1021	67	Bacteria	Proteobacteria	Gammaproteobacteria	Gammaproteobacteria Incertae Sedis	Unknown Family	Acidibacter	Ambiguous_taxa
b9ddfde7b2d7f4a1fd12d430b0118771	P1295.1021	36	Bacteria	Patescibacteria	Parcubacteria	Candidatus Nomurabacteria	uncultured soil bacterium	uncultured soil bacterium	uncultured soil bacterium
fcc0d2ce86c394702ee0614e8a8d99e5	P1295.1021	70	Bacteria	Proteobacteria	Deltaproteobacteria	Oligoflexales	0319-6G20	uncultured bacterium	uncultured bacterium
6ff6426586e1846d26e5b727fce3fc26	P1295.1021	367	Bacteria	Chloroflexi	Dehalococcoidia	SAR202 clade	Chloroflexi bacterium SCGC AB-629-P13	Chloroflexi bacterium SCGC AB-629-P13	Chloroflexi bacterium SCGC AB-629-P13
55b2716c8d7426d23699da99ef15740f	P1295.1021	208	Bacteria	Actinobacteria	Actinobacteria	Micromonosporales	Micromonosporaceae	Dactylosporangium	uncultured bacterium
7419ccc84497f03f9bdc5e375a444e35	P1295.1021	294	Bacteria	Verrucomicrobia	Verrucomicrobiae	Chthoniobacterales	Chthoniobacteraceae	Candidatus Udaeobacter	Candidatus Udaeobacter copiosus
ba5b53a05d14ff6c87b8f59dcac13f97	P1295.1021	231	Bacteria	Deinococcus-Thermus	Deinococci	Thermales	Thermaceae	Meiothermus	Meiothermus chliarophilus
94bf931dd66ae66aa9ddeeb50dc15405	P1295.1021	222	Bacteria	Deinococcus-Thermus	Deinococci	Thermales	Thermaceae	Meiothermus	Meiothermus chliarophilus
9f0f9c21accbc7c3a2210ec73dd68c4e	P1295.1021	212	Archaea	Crenarchaeota	Thermoprotei	Desulfurococcales	Acidilobaceae	Thermodiscus	unidentified archaeon
21010ac29108e8f37dc707c915899b75	P1295.1021	200	Archaea	Euryarchaeota	Methanopyri	Methanopyrales	Methanopyraceae	Methanopyrus	uncultured archaeon
9cf202ca61e4d24acd850a04c5a99f76	P1295.1021	163	Bacteria	Proteobacteria	Gammaproteobacteria	Alteromonadales	Marinobacteraceae	Marinobacter	Marinobacter sp. HL-58
c77f3248a1473f97d439fe7ecf35bbf8	P1295.1021	146	Bacteria	Proteobacteria	Gammaproteobacteria	Oceanospirillales	Pseudohongiellaceae	Pseudohongiella	uncultured Halomonadaceae bacterium
18912f65eeaaf0251767e0a6f880c25c	P1295.1021	131	Bacteria	Deinococcus-Thermus	Deinococci	Thermales	Thermaceae	Meiothermus	Meiothermus chliarophilus
cf9f59da3c270f0c349d6b66cc28bd4e	P1295.1021	130	Bacteria	Bacteroidetes	Bacteroidia	Chitinophagales	uncultured	metagenome	metagenome
b01045c2ad4990b8b0370f44a1ccfe3f	P1295.1021	79	Bacteria	Epsilonbacteraeota	Campylobacteria	Nautiliales	Nautiliaceae	Lebetimonas	uncultured deep-sea bacterium
2dfe02974d968e2e325091601f541529	P1295.1021	62	Bacteria	Verrucomicrobia	Verrucomicrobiae	Chthoniobacterales	Chthoniobacteraceae	Candidatus Udaeobacter	Candidatus Udaeobacter copiosus
9903b2891450657a467994f571bb853b	P1295.1021	58	Bacteria	Verrucomicrobia	Verrucomicrobiae	Chthoniobacterales	Chthoniobacteraceae	Candidatus Udaeobacter	Candidatus Udaeobacter copiosus
f4d6fba37637023421cd594b660a9058	P1295.1021	54	Bacteria	Verrucomicrobia	Verrucomicrobiae	Chthoniobacterales	Chthoniobacteraceae	Candidatus Udaeobacter	Candidatus Udaeobacter copiosus
6da25ec9e5f498fa248ec6a963dd03b0	P1295.1021	50	Bacteria	Tenericutes	Mollicutes	Mycoplasmatales	Mycoplasmataceae	Mycoplasma	Candidatus Mycoplasma haematoparvum
39c765c4e83c09761b9ae388cafde88e	P1295.1021	48	Bacteria	Verrucomicrobia	Verrucomicrobiae	Chthoniobacterales	Chthoniobacteraceae	Candidatus Udaeobacter	Candidatus Udaeobacter copiosus
cf956bb59c437ac7032286ff49b2eb85	P1295.1021	47	Bacteria	Verrucomicrobia	Verrucomicrobiae	Chthoniobacterales	Chthoniobacteraceae	Candidatus Udaeobacter	Candidatus Udaeobacter copiosus
f73e633bec325aedd5093a19ab84c95a	P1295.1021	46	Bacteria	Cyanobacteria	Oxyphotobacteria	Chloroplast	uncultured prokaryote	uncultured prokaryote	uncultured prokaryote
dbb174652fbcc58d975edc24c1220747	P1295.1021	43	Bacteria	Verrucomicrobia	Verrucomicrobiae	Chthoniobacterales	Chthoniobacteraceae	Candidatus Udaeobacter	Candidatus Udaeobacter copiosus
e73f9faa3ac152fed71389cfb91cad21	P1295.1021	13	Bacteria	Patescibacteria	Parcubacteria	Candidatus Kaiserbacteria	uncultured bacterium	uncultured bacterium	uncultured bacterium
87509eaf7e55143ffb5531994e18ec40	P1295.1024	48150	Bacteria	Bacteroidetes	Bacteroidia	Bacteroidales	Bacteroidaceae	Bacteroides	uncultured isopod gut bacterium
3a79a1054e3564c5778faac87300d3ec	P1295.1024	34252	Bacteria	Proteobacteria	Alphaproteobacteria	Parvibaculales	PS1 clade	uncultured Rhizobiales bacterium	uncultured Rhizobiales bacterium
1da7678997b5b2bdd98d96b391bffbeb	P1295.1024	37496	Archaea	Euryarchaeota	Halobacteria	Halobacteriales	Halococcaceae	Halococcus	Halococcus sp.
730d353c1f61e33024433d0b9a8feb3d	P1295.1024	25048	Bacteria	Bacteroidetes	Bacteroidia	Cytophagales	Hymenobacteraceae	Hymenobacter	Hymenobacter sp. tsz18
c4ddd2c3f6e3319049909e61c8126995	P1295.1024	30270	Bacteria	Gemmatimonadetes	Gemmatimonadetes	Gemmatimonadales	Gemmatimonadaceae	Gemmatimonas	uncultured bacterium SBRH63
e1ef063d3dc226e27c4b4300df2b86a0	P1295.1024	35450	Bacteria	Proteobacteria	Alphaproteobacteria	Parvibaculales	PS1 clade	uncultured Rhizobiales bacterium	uncultured Rhizobiales bacterium
65de2c30640a6499e4eeb0485ed72698	P1295.1024	26503	Bacteria	Proteobacteria	Alphaproteobacteria	Parvibaculales	PS1 clade	uncultured Rhizobiales bacterium	uncultured Rhizobiales bacterium
3ec85b86f1319af0583e57d659b9765b	P1295.1024	26116	Bacteria	Proteobacteria	Alphaproteobacteria	Parvibaculales	PS1 clade	uncultured Rhizobiales bacterium	uncultured Rhizobiales bacterium
e1eb0d7234e37be703d9b8a50dedea05	P1295.1024	18740	Bacteria	Proteobacteria	Gammaproteobacteria	Enterobacteriales	Enterobacteriaceae	Enterobacter	Enterobacteriaceae bacterium 124G
aa35a552250ecd97c9c7b9c1f8359b52	P1295.1024	1259	Bacteria	Proteobacteria	Gammaproteobacteria	Betaproteobacteriales	Burkholderiaceae	Variovorax	Variovorax paradoxus
56577f057b750e1902c2915852f122a1	P1295.1024	523	Bacteria	Proteobacteria	Alphaproteobacteria	Rhizobiales	Rhizobiaceae	Ensifer	Ambiguous_taxa
b02d66a9d47974c55f502691bff7101c	P1295.1024	2238	Bacteria	Bacteroidetes	Bacteroidia	Cytophagales	Flammeovirgaceae	Sediminitomix	Sediminitomix flava
e4889b6b28ee034a1888c484df85393c	P1295.1024	3224	Bacteria	Deinococcus-Thermus	Deinococci	Thermales	Thermaceae	Meiothermus	Meiothermus chliarophilus
fe8851e6e77ba1186c5e9352adedd6e9	P1295.1024	4862	Bacteria	Deinococcus-Thermus	Deinococci	Thermales	Thermaceae	Meiothermus	Meiothermus roseus
45dbc9bd7d03a0aca84c1e772cfe6401	P1295.1024	1842	Bacteria	Proteobacteria	Gammaproteobacteria	Enterobacteriales	Enterobacteriaceae	Cronobacter	Acinetobacter baumannii
a49986d3df30326baaf63aa1dae2fee2	P1295.1024	2772	Bacteria	Deinococcus-Thermus	Deinococci	Thermales	Thermaceae	Meiothermus	Meiothermus chliarophilus
290c4d16bbe6ee6d215bc90a3069fc02	P1295.1024	2548	Bacteria	Deinococcus-Thermus	Deinococci	Thermales	Thermaceae	Meiothermus	Meiothermus chliarophilus
64190fa4ad2b9dbe1daa44b34f7b76fa	P1295.1024	152	Bacteria	Proteobacteria	Gammaproteobacteria	Betaproteobacteriales	Burkholderiaceae	Burkholderia-Caballeronia-Paraburkholderia	uncultured beta proteobacterium
5b10cbd4334a31e2b1dffbc0e16c946a	P1295.1024	2241	Bacteria	Deinococcus-Thermus	Deinococci	Thermales	Thermaceae	Meiothermus	Meiothermus chliarophilus
4d1e6278d1cdfc752ed52a9c4f9a8979	P1295.1024	2164	Bacteria	Deinococcus-Thermus	Deinococci	Thermales	Thermaceae	Meiothermus	Meiothermus chliarophilus
70c680660542e9af585d703a349ba271	P1295.1024	2164	Bacteria	Deinococcus-Thermus	Deinococci	Thermales	Thermaceae	Meiothermus	Meiothermus chliarophilus
3e071c38e29e36fe88776d5ff73a1357	P1295.1024	1928	Bacteria	Deinococcus-Thermus	Deinococci	Thermales	Thermaceae	Meiothermus	Meiothermus chliarophilus
121647b38c72deec749d74cef8983f8f	P1295.1024	8	Bacteria	Spirochaetes	Spirochaetia	Brevinematales	Brevinemataceae	Brevinema	uncultured bacterium
b9759c74fac35a344a321df4a066dea1	P1295.1024	179	Bacteria	Proteobacteria	Gammaproteobacteria	Betaproteobacteriales	Burkholderiaceae	Acidovorax	uncultured Acidovorax sp.
427e903c269aa29f71a089f5aa8d1315	P1295.1024	351	Bacteria	Proteobacteria	Gammaproteobacteria	Pseudomonadales	Pseudomonadaceae	Pseudomonas	uncultured bacterium
da5f63f6e1c8bd554e240e66477df311	P1295.1024	89	Bacteria	Proteobacteria	Alphaproteobacteria	Sphingomonadales	Sphingomonadaceae	Sphingomonas	Sphingomonas sp.
9e7c9407ae9bf72cd6bbdef551c0a72e	P1295.1024	64	Bacteria	Proteobacteria	Gammaproteobacteria	Betaproteobacteriales	Burkholderiaceae	Pelomonas	uncultured bacterium
c092bbd87b7d1eec7b23eab64721bfb2	P1295.1024	3183	Bacteria	Bacteroidetes	Bacteroidia	Chitinophagales	Chitinophagaceae	Sediminibacterium	uncultured Sphingobacterium sp.
1f4f59b79e67c27ab5a6aad3d8667a39	P1295.1024	85	Bacteria	Proteobacteria	Alphaproteobacteria	Caulobacterales	Caulobacteraceae	Caulobacter	Ambiguous_taxa
e99520728f33d4005bf9d731d5041354	P1295.1024	47	Bacteria	Firmicutes	Bacilli	Bacillales	Staphylococcaceae	Staphylococcus	uncultured Staphylococcus sp.
48bf1f0a20040889755709518eb7f6cd	P1295.1024	287	Bacteria	Actinobacteria	Actinobacteria	Frankiales	Sporichthyaceae	Candidatus Planktophila	uncultured bacterium
bd49193be470d20e47d3a18aea486512	P1295.1024	237	Bacteria	Proteobacteria	Gammaproteobacteria	Betaproteobacteriales	Burkholderiaceae	Ralstonia	Ambiguous_taxa
da7705ecb959ffaec65667411fa6e25e	P1295.1024	233	Bacteria	Proteobacteria	Gammaproteobacteria	Betaproteobacteriales	Burkholderiaceae	Janthinobacterium	uncultured bacterium
e2c38f2e9b4082dc9c13f091c9a56226	P1295.1024	241	Bacteria	Firmicutes	Bacilli	Lactobacillales	Streptococcaceae	Streptococcus	Streptococcus pneumoniae
f6b518ac0502827bea6b714f0af17b5a	P1295.1024	2572	Bacteria	Deinococcus-Thermus	Deinococci	Thermales	Thermaceae	Meiothermus	Meiothermus roseus
c621af20b6681bc61f9d5dc653c868cc	P1295.1024	1549	Bacteria	Planctomycetes	Planctomycetacia	Planctomycetales	Schlesneriaceae	Schlesneria	Planctomyces sp.
e8dd06b8b1a1600d33ac47b525e195fd	P1295.1024	1334	Bacteria	Planctomycetes	Planctomycetacia	Planctomycetales	Schlesneriaceae	Schlesneria	Planctomyces sp.
012f2bace41ea6a8aa4c341127a5e9d2	P1295.1024	336	Bacteria	Actinobacteria	Actinobacteria	Corynebacteriales	Corynebacteriaceae	Corynebacterium 1	Corynebacterium amycolatum
9d2f7465431c53b279d35bb1aa4cad6e	P1295.1024	55	Bacteria	Proteobacteria	Alphaproteobacteria	Rhodospirillales	uncultured	uncultured Rhodospirillaceae bacterium	uncultured Rhodospirillaceae bacterium
3d6721a1164da879108f06f511368dea	P1295.1024	48	Bacteria	Proteobacteria	Gammaproteobacteria	Betaproteobacteriales	Burkholderiaceae	Cupriavidus	Ambiguous_taxa
058175146b9d8247e079168244d6c702	P1295.1024	369	Bacteria	Firmicutes	Bacilli	Lactobacillales	Streptococcaceae	Streptococcus	Streptococcus salivarius subsp. salivarius
ce1a55e874dd750332e1971088a1e664	P1295.1024	114	Bacteria	Firmicutes	Bacilli	Bacillales	Staphylococcaceae	Staphylococcus	Staphylococcus aureus
853be8001f2b4ade5213faa4b9b111a8	P1295.1024	154	Bacteria	Actinobacteria	Actinobacteria	Frankiales	Sporichthyaceae	hgcI clade	Ambiguous_taxa
69212e630141479b9a8b23685d4d5bd2	P1295.1024	6	Bacteria	Actinobacteria	Actinobacteria	Propionibacteriales	Propionibacteriaceae	Cutibacterium	Ambiguous_taxa
c1958004200d173677a5476b357dc66c	P1295.1024	695	Bacteria	Deinococcus-Thermus	Deinococci	Thermales	Thermaceae	Meiothermus	Meiothermus roseus
253f55f62b820c41edb7849a2625eb74	P1295.1024	648	Bacteria	Deinococcus-Thermus	Deinococci	Thermales	Thermaceae	Meiothermus	Meiothermus roseus
52181f1aaf01e33dcaab99eff2dee220	P1295.1024	25	Bacteria	Actinobacteria	Actinobacteria	Frankiales	Sporichthyaceae	uncultured actinobacterium	uncultured actinobacterium
bf69c265bdf95d461b4605eb79b13373	P1295.1024	860	Archaea	Euryarchaeota	Methanopyri	Methanopyrales	Methanopyraceae	Methanopyrus	uncultured archaeon
e6ceedcea6d7b8de3ccadadea44db9d2	P1295.1024	803	Bacteria	Deinococcus-Thermus	Deinococci	Thermales	Thermaceae	Meiothermus	Meiothermus roseus
ffa058a2bc396813b938ce5dae6849eb	P1295.1024	12	Bacteria	Actinobacteria	Actinobacteria	Micrococcales	Microbacteriaceae	Microbacterium	Microbacterium barkeri
157331ed7459b333701306db2c8c32f3	P1295.1024	104	Bacteria	Firmicutes	Bacilli	Bacillales	Family XI	Gemella	uncultured organism
cc07dca6781123e234ccadc8cda8364b	P1295.1024	38	Bacteria	Firmicutes	Bacilli	Lactobacillales	Lactobacillaceae	Lactobacillus	Lactobacillus helveticus
b9ddfde7b2d7f4a1fd12d430b0118771	P1295.1024	43	Bacteria	Patescibacteria	Parcubacteria	Candidatus Nomurabacteria	uncultured soil bacterium	uncultured soil bacterium	uncultured soil bacterium
0dc41d97ee6495d5c951a8cdb9a8066d	P1295.1024	78	Bacteria	Proteobacteria	Gammaproteobacteria	Cellvibrionales	Halieaceae	OM60(NOR5) clade	uncultured marine bacterium
05e73bb01613974d5a7ef0fe049151ed	P1295.1024	59	Bacteria	Proteobacteria	Gammaproteobacteria	Betaproteobacteriales	Burkholderiaceae	Paucibacter	uncultured bacterium
fcc0d2ce86c394702ee0614e8a8d99e5	P1295.1024	3	Bacteria	Proteobacteria	Deltaproteobacteria	Oligoflexales	0319-6G20	uncultured bacterium	uncultured bacterium
390577d7ae9507e73631fecca9c6a077	P1295.1024	39	Bacteria	Patescibacteria	Parcubacteria	Candidatus Nomurabacteria	uncultured bacterium	uncultured bacterium	uncultured bacterium
55b2716c8d7426d23699da99ef15740f	P1295.1024	100	Bacteria	Actinobacteria	Actinobacteria	Micromonosporales	Micromonosporaceae	Dactylosporangium	uncultured bacterium
c1b7861c6a30a3bfc349a736354caeb1	P1295.1024	17	Bacteria	Patescibacteria	Parcubacteria	Candidatus Nomurabacteria	uncultured bacterium	uncultured bacterium	uncultured bacterium
8770541f8d252d77dc13d28390c00ac5	P1295.1024	7	Bacteria	Actinobacteria	Actinobacteria	Micrococcales	Brevibacteriaceae	Brevibacterium	uncultured bacterium
51addad03f422374952a69d051f3e1ab	P1295.1024	158	Bacteria	Firmicutes	Bacilli	Lactobacillales	Aerococcaceae	Facklamia	Ambiguous_taxa
e8752bae0744324f409079bcb091e0d3	P1295.1024	11	Bacteria	Firmicutes	Clostridia	Clostridiales	Family XI	Peptoniphilus	uncultured organism
b90c7cb97da885b8ae4960b8cf814b4e	P1295.1024	104	Bacteria	Proteobacteria	Gammaproteobacteria	Betaproteobacteriales	Burkholderiaceae	Burkholderia-Caballeronia-Paraburkholderia	uncultured beta proteobacterium
9c3807e5c109236074cff1ca77d51635	P1295.1024	97	Bacteria	Verrucomicrobia	Verrucomicrobiae	Chthoniobacterales	Chthoniobacteraceae	Candidatus Udaeobacter	Candidatus Udaeobacter copiosus
dffce922ec2b838fc8a0e20084e45e9d	P1295.1024	95	Bacteria	Cyanobacteria	Oxyphotobacteria	Chloroplast	metagenome	metagenome	metagenome
a74d350f2ffeda2dfb611e5b001a5037	P1295.1024	90	Bacteria	Patescibacteria	Parcubacteria	Candidatus Brennerbacteria	Parcubacteria group bacterium GW2011_GWA2_42_14	Parcubacteria group bacterium GW2011_GWA2_42_14	Parcubacteria group bacterium GW2011_GWA2_42_14
584719232bd1e32e19b12dd44ad1b8dd	P1295.1024	90	Bacteria	Proteobacteria	Gammaproteobacteria	Enterobacteriales	Enterobacteriaceae	Cronobacter	Acinetobacter baumannii
72862167a3af6d95de77ef12adc3a825	P1295.1024	86	Bacteria	Proteobacteria	Deltaproteobacteria	Bdellovibrionales	Bacteriovoracaceae	Peredibacter	metagenome
355f4bc15045c302a0e33daa8135a8a0	P1295.1024	83	Bacteria	Verrucomicrobia	Verrucomicrobiae	Chthoniobacterales	Chthoniobacteraceae	Candidatus Udaeobacter	Candidatus Udaeobacter copiosus
2d57949743b52ff36f5ac6147592ef6a	P1295.1024	79	Bacteria	Proteobacteria	Gammaproteobacteria	Pseudomonadales	Moraxellaceae	Acinetobacter	Acinetobacter sp. P-134
754a71b9d203f1ccda87d8a516259ad6	P1295.1024	55	Bacteria	Patescibacteria	Parcubacteria	Candidatus Kaiserbacteria	metagenome	metagenome	metagenome
0fdc2731f980c5941d2c8fb600832f02	P1295.1024	75	Bacteria	Verrucomicrobia	Verrucomicrobiae	Chthoniobacterales	Chthoniobacteraceae	Candidatus Udaeobacter	Candidatus Udaeobacter copiosus
e9a31dca2f6d36729f664cd747fb47c2	P1295.1024	68	Bacteria	Bacteroidetes	Bacteroidia	Flavobacteriales	Flavobacteriaceae	Dokdonia	Ambiguous_taxa
a7111635b73232fe5842f9d2ae411e02	P1295.1024	72	Bacteria	Verrucomicrobia	Verrucomicrobiae	Chthoniobacterales	Chthoniobacteraceae	Candidatus Udaeobacter	Candidatus Udaeobacter copiosus
79c624732569b07bbb58161bf4057354	P1295.1024	68	Bacteria	Bacteroidetes	Rhodothermia	Rhodothermales	Rhodothermaceae	Salinibacter	Salinibacter sp. AN15
484666882e18783e645861ea195527db	P1295.1024	61	Bacteria	Proteobacteria	Alphaproteobacteria	Rhodospirillales	uncultured	uncultured Rhodospirillaceae bacterium	uncultured Rhodospirillaceae bacterium
1f4c34f1464f4f109da4fa79aceb3ec2	P1295.1024	61	Archaea	Euryarchaeota	Methanopyri	Methanopyrales	Methanopyraceae	Methanopyrus	uncultured archaeon
1a8ace978b7c7c150083736063a85fb9	P1295.1024	2	Bacteria	Chlamydiae	Chlamydiae	Chlamydiales	Simkaniaceae	uncultured	uncultured Chlamydia sp.
5defdedec0876944a2c1ac6d45900dd2	P1295.1024	57	Bacteria	Proteobacteria	Deltaproteobacteria	Desulfovibrionales	Desulfovibrionaceae	Desulfocurvus	Desulfocurvus vexinensis
1d72595ed992fe05367c3dc2163c8f5b	P1295.1024	52	Bacteria	Proteobacteria	Gammaproteobacteria	Coxiellales	Coxiellaceae	Coxiella	Coxiella endosymbiont of Dermacentor marginatus
789fc8f8cac8ec5480e65b55d10647bc	P1295.1024	30	Bacteria	Patescibacteria	Parcubacteria	Candidatus Adlerbacteria	uncultured soil bacterium	uncultured soil bacterium	uncultured soil bacterium
269975f8cc98f12f6d3d4e922fc0946f	P1295.1024	18	Bacteria	Actinobacteria	Actinobacteria	Corynebacteriales	Corynebacteriaceae	Corynebacterium 1	Ambiguous_taxa
681eff55f242ef519d5f8b84772a7810	P1295.1024	8	Bacteria	Patescibacteria	Parcubacteria	Candidatus Adlerbacteria	metagenome	metagenome	metagenome
81447dd75ec84ce30e22e3b08a3281c8	P1295.1025	45551	Bacteria	Patescibacteria	Gracilibacteria	JGI 0000069-P22	metagenome	metagenome	metagenome
f6da8df3dd81844f3e797e63177157cb	P1295.1025	32391	Bacteria	Patescibacteria	Gracilibacteria	JGI 0000069-P22	Gracilibacteria bacterium JGI 0000069-P22	Gracilibacteria bacterium JGI 0000069-P22	Gracilibacteria bacterium JGI 0000069-P22
b8f7a181b469ba55a2bf8b7e67770ad1	P1295.1025	29005	Bacteria	Gemmatimonadetes	Gemmatimonadetes	Gemmatimonadales	Gemmatimonadaceae	Gemmatirosa	metagenome
648b37e83a22aa204dd6279682c7d539	P1295.1025	33282	Bacteria	Patescibacteria	Gracilibacteria	JGI 0000069-P22	Gracilibacteria bacterium JGI 0000069-P22	Gracilibacteria bacterium JGI 0000069-P22	Gracilibacteria bacterium JGI 0000069-P22
7e8538ef4045c803643bb2f915b3f970	P1295.1025	23989	Bacteria	Patescibacteria	Gracilibacteria	JGI 0000069-P22	Gracilibacteria bacterium JGI 0000069-P22	Gracilibacteria bacterium JGI 0000069-P22	Gracilibacteria bacterium JGI 0000069-P22
1a9cc9c730cba13701d0672dcf6c762f	P1295.1025	24099	Bacteria	Patescibacteria	Gracilibacteria	JGI 0000069-P22	Gracilibacteria bacterium JGI 0000069-P22	Gracilibacteria bacterium JGI 0000069-P22	Gracilibacteria bacterium JGI 0000069-P22
6b6581791bc0864fcdea9ae9bd4b48a9	P1295.1025	25232	Bacteria	Patescibacteria	Gracilibacteria	JGI 0000069-P22	Gracilibacteria bacterium JGI 0000069-P22	Gracilibacteria bacterium JGI 0000069-P22	Gracilibacteria bacterium JGI 0000069-P22
87c2f6935419ad4c39434c4bbb5cb5f5	P1295.1025	35412	Archaea	Euryarchaeota	Halobacteria	Halobacteriales	Halococcaceae	Halococcus	Halococcus sp.
580c9ad14f3f18c5163c599765ecfe29	P1295.1025	22948	Bacteria	Proteobacteria	Gammaproteobacteria	Enterobacteriales	Enterobacteriaceae	Enterobacter	Enterobacteriaceae bacterium 124G
aa35a552250ecd97c9c7b9c1f8359b52	P1295.1025	376	Bacteria	Proteobacteria	Gammaproteobacteria	Betaproteobacteriales	Burkholderiaceae	Variovorax	Variovorax paradoxus
56577f057b750e1902c2915852f122a1	P1295.1025	141	Bacteria	Proteobacteria	Alphaproteobacteria	Rhizobiales	Rhizobiaceae	Ensifer	Ambiguous_taxa
ced765eafd5681a1205fdcd713afcc79	P1295.1025	5243	Bacteria	Chloroflexi	Dehalococcoidia	SAR202 clade	Chloroflexi bacterium SCGC AB-629-P13	Chloroflexi bacterium SCGC AB-629-P13	Chloroflexi bacterium SCGC AB-629-P13
12fa1dba63efbe45788af9cf1f3f99b5	P1295.1025	4156	Bacteria	Proteobacteria	Gammaproteobacteria	Enterobacteriales	Enterobacteriaceae	Cronobacter	Acinetobacter baumannii
64190fa4ad2b9dbe1daa44b34f7b76fa	P1295.1025	38	Bacteria	Proteobacteria	Gammaproteobacteria	Betaproteobacteriales	Burkholderiaceae	Burkholderia-Caballeronia-Paraburkholderia	uncultured beta proteobacterium
bb2e9718cf3cc0699894c1541cd53901	P1295.1025	3962	Bacteria	Chloroflexi	Anaerolineae	SJA-15	uncultured bacterium SJA-15	uncultured bacterium SJA-15	uncultured bacterium SJA-15
4f03724bff0dcc4632ad9c725124690b	P1295.1025	3478	Bacteria	Chloroflexi	Anaerolineae	SJA-15	uncultured bacterium SJA-15	uncultured bacterium SJA-15	uncultured bacterium SJA-15
121647b38c72deec749d74cef8983f8f	P1295.1025	3	Bacteria	Spirochaetes	Spirochaetia	Brevinematales	Brevinemataceae	Brevinema	uncultured bacterium
d6f583ad8489e62459a812a4796e048b	P1295.1025	3394	Bacteria	Chloroflexi	Anaerolineae	SJA-15	uncultured bacterium SJA-15	uncultured bacterium SJA-15	uncultured bacterium SJA-15
b9759c74fac35a344a321df4a066dea1	P1295.1025	61	Bacteria	Proteobacteria	Gammaproteobacteria	Betaproteobacteriales	Burkholderiaceae	Acidovorax	uncultured Acidovorax sp.
7ad476e2fbd9fc2d44f713b30ebacfec	P1295.1025	2875	Bacteria	Chloroflexi	Anaerolineae	SJA-15	uncultured bacterium SJA-15	uncultured bacterium SJA-15	uncultured bacterium SJA-15
cd3628dee8319df97aa9317501980450	P1295.1025	2774	Bacteria	Proteobacteria	Gammaproteobacteria	Xanthomonadales	Rhodanobacteraceae	Oleiagrimonas	Ambiguous_taxa
d6147aa97c4e6bd2ad6dde09d7bd4b6c	P1295.1025	2854	Bacteria	Chloroflexi	Anaerolineae	SJA-15	uncultured bacterium SJA-15	uncultured bacterium SJA-15	uncultured bacterium SJA-15
f53151e1aaa07341747948b5216734f9	P1295.1025	2509	Bacteria	Proteobacteria	Gammaproteobacteria	Oceanospirillales	Pseudohongiellaceae	Pseudohongiella	uncultured Halomonadaceae bacterium
427e903c269aa29f71a089f5aa8d1315	P1295.1025	99	Bacteria	Proteobacteria	Gammaproteobacteria	Pseudomonadales	Pseudomonadaceae	Pseudomonas	uncultured bacterium
ff0df473cdda7caf8f25f063f294725c	P1295.1025	1399	Bacteria	Planctomycetes	Planctomycetacia	Planctomycetales	Schlesneriaceae	Schlesneria	Planctomyces sp.
9e7c9407ae9bf72cd6bbdef551c0a72e	P1295.1025	22	Bacteria	Proteobacteria	Gammaproteobacteria	Betaproteobacteriales	Burkholderiaceae	Pelomonas	uncultured bacterium
d3cab4671d6a532b2c926e243854c8a3	P1295.1025	18	Bacteria	Proteobacteria	Gammaproteobacteria	Enterobacteriales	Enterobacteriaceae	Pantoea	Pantoea ananatis
e99520728f33d4005bf9d731d5041354	P1295.1025	42	Bacteria	Firmicutes	Bacilli	Bacillales	Staphylococcaceae	Staphylococcus	uncultured Staphylococcus sp.
327ca3c1d3f1aafb5e59324b8872c05e	P1295.1025	1105	Bacteria	Planctomycetes	Planctomycetacia	Planctomycetales	Schlesneriaceae	Schlesneria	Planctomyces sp.
e2c38f2e9b4082dc9c13f091c9a56226	P1295.1025	168	Bacteria	Firmicutes	Bacilli	Lactobacillales	Streptococcaceae	Streptococcus	Streptococcus pneumoniae
511e8b701d1365daa4afe7aab75f8be4	P1295.1025	790	Bacteria	Planctomycetes	Planctomycetacia	Planctomycetales	Schlesneriaceae	Schlesneria	Planctomyces sp.
319188bf384dc65484285b8cdf0665e4	P1295.1025	15	Bacteria	Proteobacteria	Alphaproteobacteria	uncultured	uncultured bacterium	uncultured bacterium	uncultured bacterium
2756ef5818b386b1b230a4fe68948211	P1295.1025	771	Bacteria	Planctomycetes	Planctomycetacia	Planctomycetales	Schlesneriaceae	Schlesneria	Planctomyces sp.
5548ec3a7c8fe61c9b4f52364aa323a1	P1295.1025	6	Bacteria	Proteobacteria	Gammaproteobacteria	Betaproteobacteriales	Burkholderiaceae	Achromobacter	Ambiguous_taxa
9d2f7465431c53b279d35bb1aa4cad6e	P1295.1025	53	Bacteria	Proteobacteria	Alphaproteobacteria	Rhodospirillales	uncultured	uncultured Rhodospirillaceae bacterium	uncultured Rhodospirillaceae bacterium
558b97ec8ad6586abef3d3c7590c4993	P1295.1025	1150	Bacteria	Planctomycetes	Planctomycetacia	Planctomycetales	Schlesneriaceae	Schlesneria	Planctomyces sp.
058175146b9d8247e079168244d6c702	P1295.1025	41	Bacteria	Firmicutes	Bacilli	Lactobacillales	Streptococcaceae	Streptococcus	Streptococcus salivarius subsp. salivarius
6d9851963d9a8bb5b8fa1bc6ab729b58	P1295.1025	773	Bacteria	Planctomycetes	Planctomycetacia	Planctomycetales	Schlesneriaceae	Schlesneria	Planctomyces sp.
ce1a55e874dd750332e1971088a1e664	P1295.1025	30	Bacteria	Firmicutes	Bacilli	Bacillales	Staphylococcaceae	Staphylococcus	Staphylococcus aureus
69212e630141479b9a8b23685d4d5bd2	P1295.1025	23	Bacteria	Actinobacteria	Actinobacteria	Propionibacteriales	Propionibacteriaceae	Cutibacterium	Ambiguous_taxa
98860dca92097582872e8d033274b77d	P1295.1025	1118	Bacteria	Planctomycetes	Planctomycetacia	Planctomycetales	Schlesneriaceae	Schlesneria	Planctomyces sp.
5840b2ca75cff57e9a9589fa635d888f	P1295.1025	673	Bacteria	Bacteroidetes	Bacteroidia	Chitinophagales	Chitinophagaceae	Terrimonas	uncultured Trachelomonas
157331ed7459b333701306db2c8c32f3	P1295.1025	193	Bacteria	Firmicutes	Bacilli	Bacillales	Family XI	Gemella	uncultured organism
73549898906fdb2bf21ce9e17fe8a64e	P1295.1025	802	Bacteria	Bacteroidetes	Bacteroidia	Chitinophagales	Chitinophagaceae	Terrimonas	uncultured Trachelomonas
2cf5f75f6f6b908f5ec1779f0e050ed2	P1295.1025	32	Bacteria	Proteobacteria	Gammaproteobacteria	Cellvibrionales	Halieaceae	Halioglobus	Ambiguous_taxa
a85224b3d17e4e561fd761cb81c4f277	P1295.1025	32	Bacteria	Patescibacteria	Saccharimonadia	Saccharimonadales	Saccharimonadaceae	uncultured bacterium	uncultured bacterium
2cac6f39e191fb7b9fb87f18cbc7a0ff	P1295.1025	226	Bacteria	Actinobacteria	Actinobacteria	Corynebacteriales	Corynebacteriaceae	Corynebacterium 1	Corynebacterium sp.
643feefbbbf023b4d32f4ed62ed337b1	P1295.1025	5	Bacteria	Bacteroidetes	Bacteroidia	Cytophagales	Amoebophilaceae	uncultured	metagenome
d946769a13142272ca16c04e95c10edf	P1295.1025	4	Bacteria	Patescibacteria	Parcubacteria	Candidatus Nomurabacteria	uncultured bacterium	uncultured bacterium	uncultured bacterium
1801a46dea1447843b1993a4fdd62655	P1295.1025	45	Bacteria	Proteobacteria	Gammaproteobacteria	Pseudomonadales	Moraxellaceae	Acinetobacter	uncultured organism
5e74b27293d39dbc3815d388453d0f3b	P1295.1025	2	Bacteria	Fusobacteria	Fusobacteriia	Fusobacteriales	Fusobacteriaceae	Fusobacterium	uncultured bacterium
df809fdbb4a2480a603e8029b21e81fd	P1295.1025	67	Bacteria	Proteobacteria	Gammaproteobacteria	Betaproteobacteriales	Burkholderiaceae	Acidovorax	Ambiguous_taxa
3e448b881f986c74df13052c6a2dcb2d	P1295.1025	174	Bacteria	Chloroflexi	Anaerolineae	Ardenticatenales	Ardenticatenaceae	Ardenticatena	Ardenticatena maritima
809965f8f73dc1817337da4a9ccc2132	P1295.1025	137	Bacteria	Chloroflexi	Anaerolineae	SJA-15	uncultured bacterium SJA-15	uncultured bacterium SJA-15	uncultured bacterium SJA-15
672004da7aa07d015da9b0e9aa30eff2	P1295.1025	29	Bacteria	Actinobacteria	Actinobacteria	Actinomycetales	Actinomycetaceae	Actinomyces	Actinomyces naeslundii
ad0f7784f6a30734592f3bea684b1cc6	P1295.1025	7	Bacteria	Patescibacteria	Parcubacteria	Candidatus Terrybacteria	uncultured deep-sea bacterium	uncultured deep-sea bacterium	uncultured deep-sea bacterium
49f7823ac38b3523b605a2ac79c5b9d1	P1295.1025	116	Bacteria	Chloroflexi	Anaerolineae	SJA-15	uncultured bacterium SJA-15	uncultured bacterium SJA-15	uncultured bacterium SJA-15
1319658a07ce3aac6b437f8518a75518	P1295.1025	109	Bacteria	Chloroflexi	Anaerolineae	SJA-15	uncultured bacterium SJA-15	uncultured bacterium SJA-15	uncultured bacterium SJA-15
2be089e45b542e61a648e500df84ecde	P1295.1025	30	Bacteria	Patescibacteria	Parcubacteria	Candidatus Kaiserbacteria	uncultured bacterium	uncultured bacterium	uncultured bacterium
61dce484f2c84896cc8d667a314d72ec	P1295.1025	101	Bacteria	Chloroflexi	Anaerolineae	SJA-15	uncultured bacterium SJA-15	uncultured bacterium SJA-15	uncultured bacterium SJA-15
9ac7fe1a3c90a4f3e8b1a7fc106a02d1	P1295.1025	95	Bacteria	Chloroflexi	Anaerolineae	SJA-15	uncultured bacterium SJA-15	uncultured bacterium SJA-15	uncultured bacterium SJA-15
2b989f81f0358eb6c532ae9ad8d7decb	P1295.1025	95	Bacteria	Chloroflexi	Dehalococcoidia	SAR202 clade	Chloroflexi bacterium SCGC AB-629-P13	Chloroflexi bacterium SCGC AB-629-P13	Chloroflexi bacterium SCGC AB-629-P13
0abfda644dde6c0f03e8c20c41517183	P1295.1025	91	Bacteria	Chloroflexi	Anaerolineae	SJA-15	uncultured bacterium SJA-15	uncultured bacterium SJA-15	uncultured bacterium SJA-15
7bc5b280d7a5bb9fb77f8d27db94d66c	P1295.1025	89	Bacteria	Chloroflexi	Anaerolineae	SJA-15	uncultured bacterium SJA-15	uncultured bacterium SJA-15	uncultured bacterium SJA-15
deb67e25166ba5b64c1a1cdb8e50b503	P1295.1025	83	Bacteria	Chloroflexi	Anaerolineae	SJA-15	uncultured bacterium SJA-15	uncultured bacterium SJA-15	uncultured bacterium SJA-15
24e56b8441c3612a9f7555e0eff58428	P1295.1025	83	Bacteria	Proteobacteria	Gammaproteobacteria	Enterobacteriales	Enterobacteriaceae	Cronobacter	Acinetobacter baumannii
31ba790ad28fcf96025fa95483734bf1	P1295.1025	66	Bacteria	Deinococcus-Thermus	Deinococci	Thermales	Thermaceae	Meiothermus	Meiothermus chliarophilus
614bf252933ab5c706f45cfa329de771	P1295.1025	36	Bacteria	Actinobacteria	Actinobacteria	Micrococcales	Micrococcaceae	Kocuria	Kocuria rosea
7258cf749619d9fe9c9ed9b783600d04	P1295.1025	51	Bacteria	Proteobacteria	Alphaproteobacteria	Caulobacterales	Caulobacteraceae	Brevundimonas	Brevundimonas sp. BJ-22
d56c84bedc80a38f3ee606c267901d06	P1295.1025	50	Bacteria	Actinobacteria	Actinobacteria	Corynebacteriales	Corynebacteriaceae	Corynebacterium 1	Corynebacterium sp.
f89c5ef492b37dd20d510837487b7b94	P1295.1025	35	Bacteria	Proteobacteria	Deltaproteobacteria	Myxococcales	Archangiaceae	Anaeromyxobacter	uncultured bacterium
d6038fa369da7d35f6cd56e2cfba689e	P1295.1025	30	Bacteria	Actinobacteria	Actinobacteria	Pseudonocardiales	Pseudonocardiaceae	Lechevalieria	Ambiguous_taxa
f2f21ab72afdc6bc03365163c6535e9b	P1295.1025	10	Bacteria	Patescibacteria	Parcubacteria	Candidatus Nomurabacteria	uncultured bacterium	uncultured bacterium	uncultured bacterium
adf92c225976387e52fd59c54a34aa32	P1295.1025	5	Bacteria	Patescibacteria	Parcubacteria	uncultured bacterium	uncultured bacterium	uncultured bacterium	uncultured bacterium
e4bc7809a9ae1c81f510f6dfd2550d83	P1295.1025	5	Bacteria	Firmicutes	Negativicutes	Selenomonadales	Veillonellaceae	Mitsuokella	uncultured bacterium
475460443b83ff477fd1770265d3cde4	P1295.1025	2	Bacteria	Patescibacteria	Parcubacteria	Candidatus Yanofskybacteria	Ambiguous_taxa	Ambiguous_taxa	Ambiguous_taxa
81447dd75ec84ce30e22e3b08a3281c8	P1295.1026	45987	Bacteria	Patescibacteria	Gracilibacteria	JGI 0000069-P22	metagenome	metagenome	metagenome
f6da8df3dd81844f3e797e63177157cb	P1295.1026	32434	Bacteria	Patescibacteria	Gracilibacteria	JGI 0000069-P22	Gracilibacteria bacterium JGI 0000069-P22	Gracilibacteria bacterium JGI 0000069-P22	Gracilibacteria bacterium JGI 0000069-P22
b8f7a181b469ba55a2bf8b7e67770ad1	P1295.1026	28596	Bacteria	Gemmatimonadetes	Gemmatimonadetes	Gemmatimonadales	Gemmatimonadaceae	Gemmatirosa	metagenome
7e8538ef4045c803643bb2f915b3f970	P1295.1026	23722	Bacteria	Patescibacteria	Gracilibacteria	JGI 0000069-P22	Gracilibacteria bacterium JGI 0000069-P22	Gracilibacteria bacterium JGI 0000069-P22	Gracilibacteria bacterium JGI 0000069-P22
1a9cc9c730cba13701d0672dcf6c762f	P1295.1026	25186	Bacteria	Patescibacteria	Gracilibacteria	JGI 0000069-P22	Gracilibacteria bacterium JGI 0000069-P22	Gracilibacteria bacterium JGI 0000069-P22	Gracilibacteria bacterium JGI 0000069-P22
6b6581791bc0864fcdea9ae9bd4b48a9	P1295.1026	25113	Bacteria	Patescibacteria	Gracilibacteria	JGI 0000069-P22	Gracilibacteria bacterium JGI 0000069-P22	Gracilibacteria bacterium JGI 0000069-P22	Gracilibacteria bacterium JGI 0000069-P22
fc8b589056a524380668029216b7fcf2	P1295.1026	26966	Bacteria	Patescibacteria	Gracilibacteria	JGI 0000069-P22	Gracilibacteria bacterium JGI 0000069-P22	Gracilibacteria bacterium JGI 0000069-P22	Gracilibacteria bacterium JGI 0000069-P22
aa35a552250ecd97c9c7b9c1f8359b52	P1295.1026	476	Bacteria	Proteobacteria	Gammaproteobacteria	Betaproteobacteriales	Burkholderiaceae	Variovorax	Variovorax paradoxus
ae7474d1e799f0bd1bcc5e58ff9921b3	P1295.1026	26550	Bacteria	Patescibacteria	Gracilibacteria	JGI 0000069-P22	Gracilibacteria bacterium JGI 0000069-P22	Gracilibacteria bacterium JGI 0000069-P22	Gracilibacteria bacterium JGI 0000069-P22
56577f057b750e1902c2915852f122a1	P1295.1026	184	Bacteria	Proteobacteria	Alphaproteobacteria	Rhizobiales	Rhizobiaceae	Ensifer	Ambiguous_taxa
c7ba5b5c28773d62f0b18fcb550aba3a	P1295.1026	17671	Bacteria	Patescibacteria	Gracilibacteria	JGI 0000069-P22	Gracilibacteria bacterium JGI 0000069-P22	Gracilibacteria bacterium JGI 0000069-P22	Gracilibacteria bacterium JGI 0000069-P22
ced765eafd5681a1205fdcd713afcc79	P1295.1026	2154	Bacteria	Chloroflexi	Dehalococcoidia	SAR202 clade	Chloroflexi bacterium SCGC AB-629-P13	Chloroflexi bacterium SCGC AB-629-P13	Chloroflexi bacterium SCGC AB-629-P13
2ccfd9b66b134e2f526ff7e65558282d	P1295.1026	39	Bacteria	Proteobacteria	Alphaproteobacteria	Rhizobiales	Xanthobacteraceae	Bradyrhizobium	Bradyrhizobium elkanii
12fa1dba63efbe45788af9cf1f3f99b5	P1295.1026	2678	Bacteria	Proteobacteria	Gammaproteobacteria	Enterobacteriales	Enterobacteriaceae	Cronobacter	Acinetobacter baumannii
64190fa4ad2b9dbe1daa44b34f7b76fa	P1295.1026	44	Bacteria	Proteobacteria	Gammaproteobacteria	Betaproteobacteriales	Burkholderiaceae	Burkholderia-Caballeronia-Paraburkholderia	uncultured beta proteobacterium
bb2e9718cf3cc0699894c1541cd53901	P1295.1026	2359	Bacteria	Chloroflexi	Anaerolineae	SJA-15	uncultured bacterium SJA-15	uncultured bacterium SJA-15	uncultured bacterium SJA-15
4f03724bff0dcc4632ad9c725124690b	P1295.1026	2057	Bacteria	Chloroflexi	Anaerolineae	SJA-15	uncultured bacterium SJA-15	uncultured bacterium SJA-15	uncultured bacterium SJA-15
d6f583ad8489e62459a812a4796e048b	P1295.1026	1964	Bacteria	Chloroflexi	Anaerolineae	SJA-15	uncultured bacterium SJA-15	uncultured bacterium SJA-15	uncultured bacterium SJA-15
7ad476e2fbd9fc2d44f713b30ebacfec	P1295.1026	1763	Bacteria	Chloroflexi	Anaerolineae	SJA-15	uncultured bacterium SJA-15	uncultured bacterium SJA-15	uncultured bacterium SJA-15
cd3628dee8319df97aa9317501980450	P1295.1026	1677	Bacteria	Proteobacteria	Gammaproteobacteria	Xanthomonadales	Rhodanobacteraceae	Oleiagrimonas	Ambiguous_taxa
d6147aa97c4e6bd2ad6dde09d7bd4b6c	P1295.1026	1327	Bacteria	Chloroflexi	Anaerolineae	SJA-15	uncultured bacterium SJA-15	uncultured bacterium SJA-15	uncultured bacterium SJA-15
f53151e1aaa07341747948b5216734f9	P1295.1026	1510	Bacteria	Proteobacteria	Gammaproteobacteria	Oceanospirillales	Pseudohongiellaceae	Pseudohongiella	uncultured Halomonadaceae bacterium
427e903c269aa29f71a089f5aa8d1315	P1295.1026	94	Bacteria	Proteobacteria	Gammaproteobacteria	Pseudomonadales	Pseudomonadaceae	Pseudomonas	uncultured bacterium
ff0df473cdda7caf8f25f063f294725c	P1295.1026	2178	Bacteria	Planctomycetes	Planctomycetacia	Planctomycetales	Schlesneriaceae	Schlesneria	Planctomyces sp.
084d6bcd9227d5c4c174d2850ca422a2	P1295.1026	46	Bacteria	Actinobacteria	Actinobacteria	PeM15	uncultured Actinomycetales bacterium	uncultured Actinomycetales bacterium	uncultured Actinomycetales bacterium
9e7c9407ae9bf72cd6bbdef551c0a72e	P1295.1026	45	Bacteria	Proteobacteria	Gammaproteobacteria	Betaproteobacteriales	Burkholderiaceae	Pelomonas	uncultured bacterium
1f4f59b79e67c27ab5a6aad3d8667a39	P1295.1026	55	Bacteria	Proteobacteria	Alphaproteobacteria	Caulobacterales	Caulobacteraceae	Caulobacter	Ambiguous_taxa
bd49193be470d20e47d3a18aea486512	P1295.1026	36	Bacteria	Proteobacteria	Gammaproteobacteria	Betaproteobacteriales	Burkholderiaceae	Ralstonia	Ambiguous_taxa
327ca3c1d3f1aafb5e59324b8872c05e	P1295.1026	1000	Bacteria	Planctomycetes	Planctomycetacia	Planctomycetales	Schlesneriaceae	Schlesneria	Planctomyces sp.
e2c38f2e9b4082dc9c13f091c9a56226	P1295.1026	169	Bacteria	Firmicutes	Bacilli	Lactobacillales	Streptococcaceae	Streptococcus	Streptococcus pneumoniae
7035363a5a7466ec767dc8e52cb2f63b	P1295.1026	880	Bacteria	Planctomycetes	Planctomycetacia	Planctomycetales	Schlesneriaceae	Schlesneria	Planctomyces sp.
511e8b701d1365daa4afe7aab75f8be4	P1295.1026	1372	Bacteria	Planctomycetes	Planctomycetacia	Planctomycetales	Schlesneriaceae	Schlesneria	Planctomyces sp.
319188bf384dc65484285b8cdf0665e4	P1295.1026	9	Bacteria	Proteobacteria	Alphaproteobacteria	uncultured	uncultured bacterium	uncultured bacterium	uncultured bacterium
058175146b9d8247e079168244d6c702	P1295.1026	51	Bacteria	Firmicutes	Bacilli	Lactobacillales	Streptococcaceae	Streptococcus	Streptococcus salivarius subsp. salivarius
6d9851963d9a8bb5b8fa1bc6ab729b58	P1295.1026	830	Bacteria	Planctomycetes	Planctomycetacia	Planctomycetales	Schlesneriaceae	Schlesneria	Planctomyces sp.
ce1a55e874dd750332e1971088a1e664	P1295.1026	40	Bacteria	Firmicutes	Bacilli	Bacillales	Staphylococcaceae	Staphylococcus	Staphylococcus aureus
af54000f9ee5a031d861a1afd98b4ce6	P1295.1026	721	Bacteria	Planctomycetes	Planctomycetacia	Planctomycetales	Schlesneriaceae	Schlesneria	Planctomyces sp.
853be8001f2b4ade5213faa4b9b111a8	P1295.1026	39	Bacteria	Actinobacteria	Actinobacteria	Frankiales	Sporichthyaceae	hgcI clade	Ambiguous_taxa
4df1ca37d5834337237971769229da70	P1295.1026	765	Bacteria	Chloroflexi	Anaerolineae	SBR1031	wastewater metagenome	wastewater metagenome	wastewater metagenome
beaa2d1c813b914112fe309385755ca4	P1295.1026	12	Bacteria	Actinobacteria	Actinobacteria	Frankiales	Sporichthyaceae	Ambiguous_taxa	Ambiguous_taxa
815e87f0be2647e6eba59f1180a2ceb9	P1295.1026	22	Bacteria	Proteobacteria	Gammaproteobacteria	Enterobacteriales	Enterobacteriaceae	Salmonella	Ambiguous_taxa
bb6ba3cec6a579a56fed2307c995bdf9	P1295.1026	727	Bacteria	Chloroflexi	Anaerolineae	SBR1031	wastewater metagenome	wastewater metagenome	wastewater metagenome
15c970810ae7072e3c9682895e1d97f2	P1295.1026	96	Bacteria	Proteobacteria	Deltaproteobacteria	Desulfobacterales	Desulfobacteraceae	Sva0081 sediment group	uncultured delta proteobacterium
901c95f7cc48fdf960b1233bf2fbee6e	P1295.1026	42	Bacteria	Proteobacteria	Gammaproteobacteria	Arenicellales	Arenicellaceae	uncultured	uncultured prokaryote
157331ed7459b333701306db2c8c32f3	P1295.1026	104	Bacteria	Firmicutes	Bacilli	Bacillales	Family XI	Gemella	uncultured organism
b60ba49d566b01d55bffd153c0b94de9	P1295.1026	395	Bacteria	Chloroflexi	Anaerolineae	SBR1031	wastewater metagenome	wastewater metagenome	wastewater metagenome
7d015ee2743274bb783ca9f7beb602ec	P1295.1026	3	Bacteria	Cyanobacteria	Oxyphotobacteria	Synechococcales	Cyanobiaceae	Prochlorococcus MIT9313	uncultured cyanobacterium
d5d15d24a5fe4508c815dd7bd6296842	P1295.1026	34	Bacteria	Actinobacteria	Actinobacteria	Corynebacteriales	Corynebacteriaceae	Corynebacterium 1	Ambiguous_taxa
dab86fd7b6d786f5b58be78026367490	P1295.1026	71	Bacteria	Planctomycetes	Planctomycetacia	Pirellulales	Pirellulaceae	Pir4 lineage	uncultured organism
0b83f9a9398e0ffb3dc678f7d203c12a	P1295.1026	17	Bacteria	Proteobacteria	Gammaproteobacteria	CCD24	metagenome	metagenome	metagenome
522ecf011d7f4328f815ddbd6b414c8e	P1295.1026	21	Bacteria	Tenericutes	Mollicutes	Mycoplasmatales	Mycoplasmataceae	uncultured	uncultured bacterium
4906e68b11613c948f43b68709cd7d30	P1295.1026	211	Bacteria	Chloroflexi	Anaerolineae	SJA-15	uncultured bacterium SJA-15	uncultured bacterium SJA-15	uncultured bacterium SJA-15
482a8c1fe32fadedc47d55c36b87b2bb	P1295.1026	200	Bacteria	Chloroflexi	Anaerolineae	Ardenticatenales	Ardenticatenaceae	Ardenticatena	uncultured bacterium
92279098623ea483498051349be4c870	P1295.1026	196	Bacteria	Chloroflexi	Anaerolineae	SJA-15	uncultured bacterium SJA-15	uncultured bacterium SJA-15	uncultured bacterium SJA-15
925d37d2c07dbe9493e99886f482e110	P1295.1026	27	Bacteria	Proteobacteria	Gammaproteobacteria	Steroidobacterales	Woeseiaceae	Woeseia	uncultured gamma proteobacterium
ccca88c12b32dc915c490912f28e9ca2	P1295.1026	14	Bacteria	Bacteroidetes	Bacteroidia	Flavobacteriales	Flavobacteriaceae	Bizionia	Ambiguous_taxa
a8015ee92053c70018ec94808af965ae	P1295.1026	60	Bacteria	Proteobacteria	Gammaproteobacteria	Competibacterales	Competibacteraceae	Candidatus Competibacter	uncultured gamma proteobacterium
15cf6b3329846ff6a57a2ababd6773c5	P1295.1026	143	Bacteria	Chloroflexi	Anaerolineae	SJA-15	uncultured bacterium SJA-15	uncultured bacterium SJA-15	uncultured bacterium SJA-15
e8752bae0744324f409079bcb091e0d3	P1295.1026	28	Bacteria	Firmicutes	Clostridia	Clostridiales	Family XI	Peptoniphilus	uncultured organism
b02669467b2280e824ae30db1db41e43	P1295.1026	50	Bacteria	Verrucomicrobia	Verrucomicrobiae	Chthoniobacterales	Chthoniobacteraceae	Candidatus Udaeobacter	Candidatus Udaeobacter copiosus
4bddcf1e4eb392d76d2a62305cfeffbd	P1295.1026	81	Bacteria	Firmicutes	Bacilli	Bacillales	Planococcaceae	Planococcus	Planococcus sp. P7-16-4
da547cda35013c0f616c95678028e00b	P1295.1026	80	Bacteria	Proteobacteria	Gammaproteobacteria	Enterobacteriales	Enterobacteriaceae	Cronobacter	Acinetobacter baumannii
422e5c5070d35c292e0149f96284fa58	P1295.1026	76	Bacteria	Chloroflexi	Anaerolineae	Anaerolineales	Anaerolineaceae	uncultured	uncultured Chloroflexi bacterium
156d31b228d4f0b7a45eb26fd0e3696d	P1295.1026	31	Bacteria	Patescibacteria	Parcubacteria	Candidatus Nomurabacteria	uncultured Parcubacteria group bacterium	uncultured Parcubacteria group bacterium	uncultured Parcubacteria group bacterium
063859a5c2ea7142b289e1c8092d362b	P1295.1026	59	Bacteria	Firmicutes	Bacilli	Bacillales	Planococcaceae	Planococcus	Planococcus sp. P7-16-4
33b0638d8689b7b15bc46914221f4646	P1295.1026	54	Bacteria	Planctomycetes	Planctomycetacia	Pirellulales	Pirellulaceae	Pir4 lineage	uncultured planctomycete
77461bf81b71060cb20c7087fd827347	P1295.1026	53	Bacteria	Proteobacteria	Alphaproteobacteria	Rhizobiales	Rhizobiaceae	uncultured	uncultured Rhizobiales bacterium
302a53de0699b7c38130848f3b3a202f	P1295.1026	49	Bacteria	Proteobacteria	Gammaproteobacteria	Enterobacteriales	Enterobacteriaceae	Cronobacter	Acinetobacter baumannii
1ca469c28da0c61ee62a88b4957b6f9d	P1295.1026	48	Bacteria	Proteobacteria	Gammaproteobacteria	Pseudomonadales	Moraxellaceae	Moraxella	Moraxella bovoculi
198aa4e21372cf9b038f885e43ee2c71	P1295.1026	46	Bacteria	Proteobacteria	Gammaproteobacteria	Enterobacteriales	Enterobacteriaceae	Cronobacter	Acinetobacter baumannii
5701d55eb4aa7f65201d3ac8711cd5d3	P1295.1026	44	Bacteria	Cyanobacteria	Oxyphotobacteria	Chloroplast	Planoglabratella opercularis	Planoglabratella opercularis	Planoglabratella opercularis
5a0705bf29cd19fe1f29fe60127019bf	P1295.1026	44	Bacteria	Proteobacteria	Gammaproteobacteria	Enterobacteriales	Enterobacteriaceae	Cronobacter	Acinetobacter baumannii
9cb20917d00751fb709e1ccaf223e5f7	P1295.1026	41	Bacteria	Firmicutes	Bacilli	Bacillales	Planococcaceae	Planococcus	Planococcus sp. P7-16-4
c7fa0ccb77897caab7005ba830260dc1	P1295.1026	39	Bacteria	Planctomycetes	OM190	uncultured bacterium	uncultured bacterium	uncultured bacterium	uncultured bacterium
a20f1699a9f29689482bd3e9d8d0d8ac	P1295.1026	38	Bacteria	Patescibacteria	Parcubacteria	Candidatus Azambacteria	uncultured bacterium	uncultured bacterium	uncultured bacterium
90636f34d7df33e16c72ec637a4b1774	P1295.1026	37	Bacteria	Bacteroidetes	Bacteroidia	Bacteroidetes VC2.1 Bac22	uncultured bacterium	uncultured bacterium	uncultured bacterium
4aeff853d30acbdc5d10518ee2179970	P1295.1026	37	Bacteria	Chloroflexi	Anaerolineae	Ardenticatenales	Ardenticatenaceae	Ardenticatena	Ardenticatena maritima
75964f8e8fd36237c1423908b0221fea	P1295.1026	37	Bacteria	Firmicutes	Bacilli	Bacillales	Planococcaceae	Planococcus	Planococcus sp. P7-16-4
3dd3e90655879172e5f0dc56daaf947a	P1295.1026	35	Bacteria	Proteobacteria	Deltaproteobacteria	Desulfarculales	Desulfarculaceae	Desulfatiglans	uncultured bacterium
2663967688559337be0e8ba418e94092	P1295.1026	34	Bacteria	Firmicutes	Bacilli	Bacillales	Planococcaceae	Planococcus	Planococcus sp. P7-16-4
48ba3a21533044f9328d73c20de1bdab	P1295.1026	29	Bacteria	Proteobacteria	Alphaproteobacteria	Acetobacterales	Acetobacteraceae	Acidiphilium	uncultured bacterium
1bef2d99c468e364bea3a506f51b814b	P1295.1026	26	Bacteria	Planctomycetes	Planctomycetacia	Pirellulales	Pirellulaceae	Rhodopirellula	Pirellula sp.
a3722221d78adce7e8e10ebd8b30ec8f	P1295.1026	25	Bacteria	Proteobacteria	Gammaproteobacteria	Pseudomonadales	Pseudomonadaceae	Pseudomonas	Pseudomonas sp. NP15b
3252705374e8c8635e8047cb13c391a8	P1295.1026	25	Bacteria	Firmicutes	Bacilli	Bacillales	Planococcaceae	Planococcus	Planococcus sp. P7-16-4
092028eb3a7cc38292bdf49602503df9	P1295.1026	24	Bacteria	Chloroflexi	Anaerolineae	Caldilineales	Caldilineaceae	uncultured	Ambiguous_taxa
7ce5e51f4cd4a2ca26d5b27dec5b99f1	P1295.1026	23	Bacteria	Planctomycetes	OM190	uncultured bacterium	uncultured bacterium	uncultured bacterium	uncultured bacterium
8841d1b6e98c6c4d6fc89b242cd0ef94	P1295.1026	18	Bacteria	Planctomycetes	Planctomycetacia	Pirellulales	Pirellulaceae	Rhodopirellula	uncultured deep-sea bacterium
8e6d8c0dd01824486bc22f980c804f86	P1295.1026	15	Bacteria	Patescibacteria	Parcubacteria	Candidatus Nomurabacteria	Ambiguous_taxa	Ambiguous_taxa	Ambiguous_taxa
5cacd8be949803b5ff87edba64ad84bc	P1295.1026	10	Bacteria	Patescibacteria	ABY1	Candidatus Magasanikbacteria	Candidatus Magasanikbacteria bacterium GW2011_GWA2_56_11	Candidatus Magasanikbacteria bacterium GW2011_GWA2_56_11	Candidatus Magasanikbacteria bacterium GW2011_GWA2_56_11
6651ac37fdd72fa4fb246895a79f3fa3	P1295.1026	12	Bacteria	Elusimicrobia	Lineage IIa	uncultured bacterium	uncultured bacterium	uncultured bacterium	uncultured bacterium
0ef07d8b40f44b781f6ed3c2a8a0e9a6	P1295.1026	8	Bacteria	Bacteroidetes	Ignavibacteria	SJA-28	uncultured bacterium	uncultured bacterium	uncultured bacterium
a4e0311e0765e37e183cbe5fd936c2ba	P1295.1026	8	Bacteria	Patescibacteria	Parcubacteria	uncultured soil bacterium	uncultured soil bacterium	uncultured soil bacterium	uncultured soil bacterium
8cd250f3cb1a6c2c3ce87b59d707b35d	P1295.1026	7	Bacteria	Patescibacteria	Gracilibacteria	Candidatus Peribacteria	uncultured bacterium	uncultured bacterium	uncultured bacterium
5337bc16eddfbcd4e9ffea5fb051e782	P1295.1026	2	Bacteria	Patescibacteria	Microgenomatia	Candidatus Roizmanbacteria	uncultured bacterium	uncultured bacterium	uncultured bacterium
81447dd75ec84ce30e22e3b08a3281c8	P1295.1027	48939	Bacteria	Patescibacteria	Gracilibacteria	JGI 0000069-P22	metagenome	metagenome	metagenome
f6da8df3dd81844f3e797e63177157cb	P1295.1027	35239	Bacteria	Patescibacteria	Gracilibacteria	JGI 0000069-P22	Gracilibacteria bacterium JGI 0000069-P22	Gracilibacteria bacterium JGI 0000069-P22	Gracilibacteria bacterium JGI 0000069-P22
b8f7a181b469ba55a2bf8b7e67770ad1	P1295.1027	30683	Bacteria	Gemmatimonadetes	Gemmatimonadetes	Gemmatimonadales	Gemmatimonadaceae	Gemmatirosa	metagenome
7e8538ef4045c803643bb2f915b3f970	P1295.1027	25556	Bacteria	Patescibacteria	Gracilibacteria	JGI 0000069-P22	Gracilibacteria bacterium JGI 0000069-P22	Gracilibacteria bacterium JGI 0000069-P22	Gracilibacteria bacterium JGI 0000069-P22
1a9cc9c730cba13701d0672dcf6c762f	P1295.1027	26934	Bacteria	Patescibacteria	Gracilibacteria	JGI 0000069-P22	Gracilibacteria bacterium JGI 0000069-P22	Gracilibacteria bacterium JGI 0000069-P22	Gracilibacteria bacterium JGI 0000069-P22
580c9ad14f3f18c5163c599765ecfe29	P1295.1027	24062	Bacteria	Proteobacteria	Gammaproteobacteria	Enterobacteriales	Enterobacteriaceae	Enterobacter	Enterobacteriaceae bacterium 124G
fc8b589056a524380668029216b7fcf2	P1295.1027	30088	Bacteria	Patescibacteria	Gracilibacteria	JGI 0000069-P22	Gracilibacteria bacterium JGI 0000069-P22	Gracilibacteria bacterium JGI 0000069-P22	Gracilibacteria bacterium JGI 0000069-P22
aa35a552250ecd97c9c7b9c1f8359b52	P1295.1027	356	Bacteria	Proteobacteria	Gammaproteobacteria	Betaproteobacteriales	Burkholderiaceae	Variovorax	Variovorax paradoxus
ae7474d1e799f0bd1bcc5e58ff9921b3	P1295.1027	29144	Bacteria	Patescibacteria	Gracilibacteria	JGI 0000069-P22	Gracilibacteria bacterium JGI 0000069-P22	Gracilibacteria bacterium JGI 0000069-P22	Gracilibacteria bacterium JGI 0000069-P22
56577f057b750e1902c2915852f122a1	P1295.1027	910	Bacteria	Proteobacteria	Alphaproteobacteria	Rhizobiales	Rhizobiaceae	Ensifer	Ambiguous_taxa
ced765eafd5681a1205fdcd713afcc79	P1295.1027	5169	Bacteria	Chloroflexi	Dehalococcoidia	SAR202 clade	Chloroflexi bacterium SCGC AB-629-P13	Chloroflexi bacterium SCGC AB-629-P13	Chloroflexi bacterium SCGC AB-629-P13
96633aa8835e1c29aa1251ea7220a4f4	P1295.1027	21445	Bacteria	Patescibacteria	Gracilibacteria	JGI 0000069-P22	Gracilibacteria bacterium JGI 0000069-P22	Gracilibacteria bacterium JGI 0000069-P22	Gracilibacteria bacterium JGI 0000069-P22
2ccfd9b66b134e2f526ff7e65558282d	P1295.1027	70	Bacteria	Proteobacteria	Alphaproteobacteria	Rhizobiales	Xanthobacteraceae	Bradyrhizobium	Bradyrhizobium elkanii
12fa1dba63efbe45788af9cf1f3f99b5	P1295.1027	4184	Bacteria	Proteobacteria	Gammaproteobacteria	Enterobacteriales	Enterobacteriaceae	Cronobacter	Acinetobacter baumannii
64190fa4ad2b9dbe1daa44b34f7b76fa	P1295.1027	147	Bacteria	Proteobacteria	Gammaproteobacteria	Betaproteobacteriales	Burkholderiaceae	Burkholderia-Caballeronia-Paraburkholderia	uncultured beta proteobacterium
bb2e9718cf3cc0699894c1541cd53901	P1295.1027	3815	Bacteria	Chloroflexi	Anaerolineae	SJA-15	uncultured bacterium SJA-15	uncultured bacterium SJA-15	uncultured bacterium SJA-15
4f03724bff0dcc4632ad9c725124690b	P1295.1027	3407	Bacteria	Chloroflexi	Anaerolineae	SJA-15	uncultured bacterium SJA-15	uncultured bacterium SJA-15	uncultured bacterium SJA-15
d6f583ad8489e62459a812a4796e048b	P1295.1027	3283	Bacteria	Chloroflexi	Anaerolineae	SJA-15	uncultured bacterium SJA-15	uncultured bacterium SJA-15	uncultured bacterium SJA-15
b9759c74fac35a344a321df4a066dea1	P1295.1027	226	Bacteria	Proteobacteria	Gammaproteobacteria	Betaproteobacteriales	Burkholderiaceae	Acidovorax	uncultured Acidovorax sp.
7ad476e2fbd9fc2d44f713b30ebacfec	P1295.1027	2827	Bacteria	Chloroflexi	Anaerolineae	SJA-15	uncultured bacterium SJA-15	uncultured bacterium SJA-15	uncultured bacterium SJA-15
cd3628dee8319df97aa9317501980450	P1295.1027	2658	Bacteria	Proteobacteria	Gammaproteobacteria	Xanthomonadales	Rhodanobacteraceae	Oleiagrimonas	Ambiguous_taxa
d6147aa97c4e6bd2ad6dde09d7bd4b6c	P1295.1027	2839	Bacteria	Chloroflexi	Anaerolineae	SJA-15	uncultured bacterium SJA-15	uncultured bacterium SJA-15	uncultured bacterium SJA-15
f53151e1aaa07341747948b5216734f9	P1295.1027	2480	Bacteria	Proteobacteria	Gammaproteobacteria	Oceanospirillales	Pseudohongiellaceae	Pseudohongiella	uncultured Halomonadaceae bacterium
427e903c269aa29f71a089f5aa8d1315	P1295.1027	99	Bacteria	Proteobacteria	Gammaproteobacteria	Pseudomonadales	Pseudomonadaceae	Pseudomonas	uncultured bacterium
a55e4838141e234c8e0ae2aac115f42e	P1295.1027	29	Bacteria	Proteobacteria	Gammaproteobacteria	Betaproteobacteriales	Burkholderiaceae	Herminiimonas	uncultured bacterium
da5f63f6e1c8bd554e240e66477df311	P1295.1027	38	Bacteria	Proteobacteria	Alphaproteobacteria	Sphingomonadales	Sphingomonadaceae	Sphingomonas	Sphingomonas sp.
ff0df473cdda7caf8f25f063f294725c	P1295.1027	1690	Bacteria	Planctomycetes	Planctomycetacia	Planctomycetales	Schlesneriaceae	Schlesneria	Planctomyces sp.
c1bff62ca6551017786f48c3316bce08	P1295.1027	56	Bacteria	Actinobacteria	Actinobacteria	Pseudonocardiales	Pseudonocardiaceae	Lechevalieria	Ambiguous_taxa
9e7c9407ae9bf72cd6bbdef551c0a72e	P1295.1027	24	Bacteria	Proteobacteria	Gammaproteobacteria	Betaproteobacteriales	Burkholderiaceae	Pelomonas	uncultured bacterium
d3cab4671d6a532b2c926e243854c8a3	P1295.1027	170	Bacteria	Proteobacteria	Gammaproteobacteria	Enterobacteriales	Enterobacteriaceae	Pantoea	Pantoea ananatis
ade53d25ac129f517b765e3ddf107eb9	P1295.1027	144	Bacteria	Proteobacteria	Gammaproteobacteria	Betaproteobacteriales	Burkholderiaceae	Delftia	Ambiguous_taxa
327ca3c1d3f1aafb5e59324b8872c05e	P1295.1027	1119	Bacteria	Planctomycetes	Planctomycetacia	Planctomycetales	Schlesneriaceae	Schlesneria	Planctomyces sp.
da7705ecb959ffaec65667411fa6e25e	P1295.1027	88	Bacteria	Proteobacteria	Gammaproteobacteria	Betaproteobacteriales	Burkholderiaceae	Janthinobacterium	uncultured bacterium
e2c38f2e9b4082dc9c13f091c9a56226	P1295.1027	619	Bacteria	Firmicutes	Bacilli	Lactobacillales	Streptococcaceae	Streptococcus	Streptococcus pneumoniae
7035363a5a7466ec767dc8e52cb2f63b	P1295.1027	1060	Bacteria	Planctomycetes	Planctomycetacia	Planctomycetales	Schlesneriaceae	Schlesneria	Planctomyces sp.
511e8b701d1365daa4afe7aab75f8be4	P1295.1027	1075	Bacteria	Planctomycetes	Planctomycetacia	Planctomycetales	Schlesneriaceae	Schlesneria	Planctomyces sp.
319188bf384dc65484285b8cdf0665e4	P1295.1027	5	Bacteria	Proteobacteria	Alphaproteobacteria	uncultured	uncultured bacterium	uncultured bacterium	uncultured bacterium
2756ef5818b386b1b230a4fe68948211	P1295.1027	912	Bacteria	Planctomycetes	Planctomycetacia	Planctomycetales	Schlesneriaceae	Schlesneria	Planctomyces sp.
5548ec3a7c8fe61c9b4f52364aa323a1	P1295.1027	184	Bacteria	Proteobacteria	Gammaproteobacteria	Betaproteobacteriales	Burkholderiaceae	Achromobacter	Ambiguous_taxa
058175146b9d8247e079168244d6c702	P1295.1027	133	Bacteria	Firmicutes	Bacilli	Lactobacillales	Streptococcaceae	Streptococcus	Streptococcus salivarius subsp. salivarius
af54000f9ee5a031d861a1afd98b4ce6	P1295.1027	879	Bacteria	Planctomycetes	Planctomycetacia	Planctomycetales	Schlesneriaceae	Schlesneria	Planctomyces sp.
2c51b5b98e795a24bdeaee668c0ad53c	P1295.1027	439	Bacteria	Proteobacteria	Alphaproteobacteria	Rhizobiales	Beijerinckiaceae	Methylobacterium	Methylobacterium populi
157331ed7459b333701306db2c8c32f3	P1295.1027	261	Bacteria	Firmicutes	Bacilli	Bacillales	Family XI	Gemella	uncultured organism
919b8a802a775949eb7a3ae4039fac12	P1295.1027	218	Bacteria	Proteobacteria	Gammaproteobacteria	Chromatiales	Chromatiaceae	uncultured	uncultured bacterium
a85224b3d17e4e561fd761cb81c4f277	P1295.1027	55	Bacteria	Patescibacteria	Saccharimonadia	Saccharimonadales	Saccharimonadaceae	uncultured bacterium	uncultured bacterium
69349e170deba81d04cf04e714cd0502	P1295.1027	628	Bacteria	Proteobacteria	Gammaproteobacteria	Betaproteobacteriales	Burkholderiaceae	Rivibacter	Rivibacter sp. VITPRS3
8c4512a741df789926816c40d568518b	P1295.1027	473	Bacteria	Chloroflexi	Anaerolineae	Ardenticatenales	Ardenticatenaceae	uncultured	metagenome
b781cf649d9075ba38bd9e47cd6008a1	P1295.1027	357	Bacteria	Chloroflexi	Anaerolineae	Ardenticatenales	Ardenticatenaceae	uncultured	metagenome
57a50f3a26aa0e99b112746eeada913b	P1295.1027	119	Bacteria	Actinobacteria	Actinobacteria	Corynebacteriales	Corynebacteriaceae	Turicella	uncultured bacterium
a97e86826751691b830b613b45d8fca8	P1295.1027	100	Bacteria	Proteobacteria	Gammaproteobacteria	Betaproteobacteriales	Burkholderiaceae	Diaphorobacter	uncultured Acidovorax sp.
672004da7aa07d015da9b0e9aa30eff2	P1295.1027	102	Bacteria	Actinobacteria	Actinobacteria	Actinomycetales	Actinomycetaceae	Actinomyces	Actinomyces naeslundii
961ee63f458d7fba2039caf908b5548b	P1295.1027	103	Bacteria	Cyanobacteria	Oxyphotobacteria	Chloroplast	Monodopsis sp. MarTras21	Monodopsis sp. MarTras21	Monodopsis sp. MarTras21
525eb13ddce0f24797a387a09da9ddcf	P1295.1027	108	Bacteria	Proteobacteria	Gammaproteobacteria	Gammaproteobacteria Incertae Sedis	Unknown Family	Acidibacter	metagenome
92623a8c3ea31eba12710f31fc589007	P1295.1027	99	Bacteria	Bacteroidetes	Bacteroidia	Sphingobacteriales	Sphingobacteriaceae	Pedobacter	uncultured soil bacterium
7a57aa8ac672e6fe1183b3b3f4c4a7b3	P1295.1027	90	Bacteria	Proteobacteria	Alphaproteobacteria	Rhodobacterales	Rhodobacteraceae	Sulfitobacter	Sulfitobacter sp. CAR-8043
5c0551711469d130b8d4d26cadd6270e	P1295.1027	80	Bacteria	Chloroflexi	Anaerolineae	SJA-15	uncultured bacterium SJA-15	uncultured bacterium SJA-15	uncultured bacterium SJA-15
d04a2d3f89748b4f905970dd952ff116	P1295.1027	8	Bacteria	Actinobacteria	Actinobacteria	Corynebacteriales	Corynebacteriaceae	Corynebacterium 1	Ambiguous_taxa
765287f0967b46d5cec43e1de59f7385	P1295.1027	53	Bacteria	Chloroflexi	Anaerolineae	SJA-15	uncultured bacterium SJA-15	uncultured bacterium SJA-15	uncultured bacterium SJA-15
5baf93ab4127aa16e60499537e168886	P1295.1027	44	Bacteria	Patescibacteria	Gracilibacteria	JGI 0000069-P22	uncultured proteobacterium	uncultured proteobacterium	uncultured proteobacterium
e463cac84f9fd6bb8ee2d0c9e05c5673	P1295.1027	36	Bacteria	Proteobacteria	Deltaproteobacteria	Oligoflexales	0319-6G20	uncultured bacterium	uncultured bacterium
c0e45b6d21e5c2d29e3f79a412c50a6d	P1295.1027	32	Bacteria	Actinobacteria	Actinobacteria	Micrococcales	Brevibacteriaceae	Brevibacterium	uncultured bacterium
1b7f2240266d431eaf532cbc2aa8db85	P1295.1027	30	Bacteria	Patescibacteria	Parcubacteria	Candidatus Nomurabacteria	uncultured bacterium	uncultured bacterium	uncultured bacterium
9f10542db3da32d69296e03f62bc6624	P1295.1027	16	Bacteria	Firmicutes	Clostridia	Clostridiales	Clostridiaceae 1	Clostridium sensu stricto 9	uncultured bacterium
2b1c8e6e668ef1fa379c09f8aa49d2df	P1295.1027	13	Bacteria	Patescibacteria	Microgenomatia	Candidatus Collierbacteria	uncultured bacterium	uncultured bacterium	uncultured bacterium
3b1c8a2235d7c2ca9159ad52109cd809	P1295.1027	8	Bacteria	Patescibacteria	Parcubacteria	Candidatus Staskawiczbacteria	uncultured bacterium	uncultured bacterium	uncultured bacterium
8f0c3436e62fa66185bd4c3dc504f4a4	P1295.1027	8	Bacteria	Verrucomicrobia	Verrucomicrobiae	Pedosphaerales	Pedosphaeraceae	metagenome	metagenome
81447dd75ec84ce30e22e3b08a3281c8	P1295.1031	36272	Bacteria	Patescibacteria	Gracilibacteria	JGI 0000069-P22	metagenome	metagenome	metagenome
f6da8df3dd81844f3e797e63177157cb	P1295.1031	25914	Bacteria	Patescibacteria	Gracilibacteria	JGI 0000069-P22	Gracilibacteria bacterium JGI 0000069-P22	Gracilibacteria bacterium JGI 0000069-P22	Gracilibacteria bacterium JGI 0000069-P22
b8f7a181b469ba55a2bf8b7e67770ad1	P1295.1031	22972	Bacteria	Gemmatimonadetes	Gemmatimonadetes	Gemmatimonadales	Gemmatimonadaceae	Gemmatirosa	metagenome
648b37e83a22aa204dd6279682c7d539	P1295.1031	26318	Bacteria	Patescibacteria	Gracilibacteria	JGI 0000069-P22	Gracilibacteria bacterium JGI 0000069-P22	Gracilibacteria bacterium JGI 0000069-P22	Gracilibacteria bacterium JGI 0000069-P22
7e8538ef4045c803643bb2f915b3f970	P1295.1031	18747	Bacteria	Patescibacteria	Gracilibacteria	JGI 0000069-P22	Gracilibacteria bacterium JGI 0000069-P22	Gracilibacteria bacterium JGI 0000069-P22	Gracilibacteria bacterium JGI 0000069-P22
1a9cc9c730cba13701d0672dcf6c762f	P1295.1031	19619	Bacteria	Patescibacteria	Gracilibacteria	JGI 0000069-P22	Gracilibacteria bacterium JGI 0000069-P22	Gracilibacteria bacterium JGI 0000069-P22	Gracilibacteria bacterium JGI 0000069-P22
6b6581791bc0864fcdea9ae9bd4b48a9	P1295.1031	20155	Bacteria	Patescibacteria	Gracilibacteria	JGI 0000069-P22	Gracilibacteria bacterium JGI 0000069-P22	Gracilibacteria bacterium JGI 0000069-P22	Gracilibacteria bacterium JGI 0000069-P22
87c2f6935419ad4c39434c4bbb5cb5f5	P1295.1031	28208	Archaea	Euryarchaeota	Halobacteria	Halobacteriales	Halococcaceae	Halococcus	Halococcus sp.
580c9ad14f3f18c5163c599765ecfe29	P1295.1031	18148	Bacteria	Proteobacteria	Gammaproteobacteria	Enterobacteriales	Enterobacteriaceae	Enterobacter	Enterobacteriaceae bacterium 124G
aa35a552250ecd97c9c7b9c1f8359b52	P1295.1031	2331	Bacteria	Proteobacteria	Gammaproteobacteria	Betaproteobacteriales	Burkholderiaceae	Variovorax	Variovorax paradoxus
56577f057b750e1902c2915852f122a1	P1295.1031	467	Bacteria	Proteobacteria	Alphaproteobacteria	Rhizobiales	Rhizobiaceae	Ensifer	Ambiguous_taxa
ced765eafd5681a1205fdcd713afcc79	P1295.1031	2250	Bacteria	Chloroflexi	Dehalococcoidia	SAR202 clade	Chloroflexi bacterium SCGC AB-629-P13	Chloroflexi bacterium SCGC AB-629-P13	Chloroflexi bacterium SCGC AB-629-P13
2ccfd9b66b134e2f526ff7e65558282d	P1295.1031	142	Bacteria	Proteobacteria	Alphaproteobacteria	Rhizobiales	Xanthobacteraceae	Bradyrhizobium	Bradyrhizobium elkanii
12fa1dba63efbe45788af9cf1f3f99b5	P1295.1031	1807	Bacteria	Proteobacteria	Gammaproteobacteria	Enterobacteriales	Enterobacteriaceae	Cronobacter	Acinetobacter baumannii
64190fa4ad2b9dbe1daa44b34f7b76fa	P1295.1031	256	Bacteria	Proteobacteria	Gammaproteobacteria	Betaproteobacteriales	Burkholderiaceae	Burkholderia-Caballeronia-Paraburkholderia	uncultured beta proteobacterium
bb2e9718cf3cc0699894c1541cd53901	P1295.1031	1759	Bacteria	Chloroflexi	Anaerolineae	SJA-15	uncultured bacterium SJA-15	uncultured bacterium SJA-15	uncultured bacterium SJA-15
4f03724bff0dcc4632ad9c725124690b	P1295.1031	1531	Bacteria	Chloroflexi	Anaerolineae	SJA-15	uncultured bacterium SJA-15	uncultured bacterium SJA-15	uncultured bacterium SJA-15
d6f583ad8489e62459a812a4796e048b	P1295.1031	1571	Bacteria	Chloroflexi	Anaerolineae	SJA-15	uncultured bacterium SJA-15	uncultured bacterium SJA-15	uncultured bacterium SJA-15
7ad476e2fbd9fc2d44f713b30ebacfec	P1295.1031	1246	Bacteria	Chloroflexi	Anaerolineae	SJA-15	uncultured bacterium SJA-15	uncultured bacterium SJA-15	uncultured bacterium SJA-15
cd3628dee8319df97aa9317501980450	P1295.1031	1173	Bacteria	Proteobacteria	Gammaproteobacteria	Xanthomonadales	Rhodanobacteraceae	Oleiagrimonas	Ambiguous_taxa
d6147aa97c4e6bd2ad6dde09d7bd4b6c	P1295.1031	956	Bacteria	Chloroflexi	Anaerolineae	SJA-15	uncultured bacterium SJA-15	uncultured bacterium SJA-15	uncultured bacterium SJA-15
f53151e1aaa07341747948b5216734f9	P1295.1031	1100	Bacteria	Proteobacteria	Gammaproteobacteria	Oceanospirillales	Pseudohongiellaceae	Pseudohongiella	uncultured Halomonadaceae bacterium
a55e4838141e234c8e0ae2aac115f42e	P1295.1031	200	Bacteria	Proteobacteria	Gammaproteobacteria	Betaproteobacteriales	Burkholderiaceae	Herminiimonas	uncultured bacterium
da5f63f6e1c8bd554e240e66477df311	P1295.1031	221	Bacteria	Proteobacteria	Alphaproteobacteria	Sphingomonadales	Sphingomonadaceae	Sphingomonas	Sphingomonas sp.
c1bff62ca6551017786f48c3316bce08	P1295.1031	89	Bacteria	Actinobacteria	Actinobacteria	Pseudonocardiales	Pseudonocardiaceae	Lechevalieria	Ambiguous_taxa
084d6bcd9227d5c4c174d2850ca422a2	P1295.1031	274	Bacteria	Actinobacteria	Actinobacteria	PeM15	uncultured Actinomycetales bacterium	uncultured Actinomycetales bacterium	uncultured Actinomycetales bacterium
9e7c9407ae9bf72cd6bbdef551c0a72e	P1295.1031	177	Bacteria	Proteobacteria	Gammaproteobacteria	Betaproteobacteriales	Burkholderiaceae	Pelomonas	uncultured bacterium
1f4f59b79e67c27ab5a6aad3d8667a39	P1295.1031	3	Bacteria	Proteobacteria	Alphaproteobacteria	Caulobacterales	Caulobacteraceae	Caulobacter	Ambiguous_taxa
e99520728f33d4005bf9d731d5041354	P1295.1031	248	Bacteria	Firmicutes	Bacilli	Bacillales	Staphylococcaceae	Staphylococcus	uncultured Staphylococcus sp.
da7705ecb959ffaec65667411fa6e25e	P1295.1031	344	Bacteria	Proteobacteria	Gammaproteobacteria	Betaproteobacteriales	Burkholderiaceae	Janthinobacterium	uncultured bacterium
012f2bace41ea6a8aa4c341127a5e9d2	P1295.1031	105	Bacteria	Actinobacteria	Actinobacteria	Corynebacteriales	Corynebacteriaceae	Corynebacterium 1	Corynebacterium amycolatum
69212e630141479b9a8b23685d4d5bd2	P1295.1031	13	Bacteria	Actinobacteria	Actinobacteria	Propionibacteriales	Propionibacteriaceae	Cutibacterium	Ambiguous_taxa
6a225db811cd79fb64255e6ca23ee563	P1295.1031	436	Bacteria	Proteobacteria	Alphaproteobacteria	Rhizobiales	Rhizobiaceae	Allorhizobium-Neorhizobium-Pararhizobium-Rhizobium	metagenome
5ac019e8f8a14ee0fb151a283dfcd700	P1295.1031	415	Bacteria	Proteobacteria	Gammaproteobacteria	Pseudomonadales	Moraxellaceae	Acinetobacter	Acinetobacter lwoffii
8848402e1818741a3f197aea6dadb69e	P1295.1031	80	Bacteria	Actinobacteria	Actinobacteria	Micrococcales	Micrococcaceae	Arthrobacter	Ambiguous_taxa
5840b2ca75cff57e9a9589fa635d888f	P1295.1031	389	Bacteria	Bacteroidetes	Bacteroidia	Chitinophagales	Chitinophagaceae	Terrimonas	uncultured Trachelomonas
5c5e45849e1dd0df5d128f08e2a421ac	P1295.1031	121	Bacteria	Firmicutes	Bacilli	Bacillales	Staphylococcaceae	Staphylococcus	Staphylococcus warneri
a5d5eea115f23859b2286b86cedeaac0	P1295.1031	604	Bacteria	Bacteroidetes	Bacteroidia	Chitinophagales	Chitinophagaceae	Terrimonas	uncultured Trachelomonas
e2a2081af54eb4852a9a6fee3a4e967b	P1295.1031	190	Bacteria	Proteobacteria	Gammaproteobacteria	Betaproteobacteriales	Burkholderiaceae	Aquabacterium	Ambiguous_taxa
73549898906fdb2bf21ce9e17fe8a64e	P1295.1031	472	Bacteria	Bacteroidetes	Bacteroidia	Chitinophagales	Chitinophagaceae	Terrimonas	uncultured Trachelomonas
6e66e18a36e4acc82afa7f13f6ab317a	P1295.1031	969	Bacteria	Proteobacteria	Gammaproteobacteria	Enterobacteriales	Enterobacteriaceae	Cronobacter	Acinetobacter baumannii
8d391f7e2a7b6e98d834c10a8f39dcda	P1295.1031	373	Bacteria	Bacteroidetes	Bacteroidia	Chitinophagales	Chitinophagaceae	Terrimonas	uncultured Trachelomonas
cc07dca6781123e234ccadc8cda8364b	P1295.1031	206	Bacteria	Firmicutes	Bacilli	Lactobacillales	Lactobacillaceae	Lactobacillus	Lactobacillus helveticus
134012101fb28b728b7ffc5b4860ec30	P1295.1031	101	Bacteria	Proteobacteria	Gammaproteobacteria	Betaproteobacteriales	Burkholderiaceae	MWH-UniP1 aquatic group	uncultured beta proteobacterium
7605d6c80c7e9a7b72b61e3733731050	P1295.1031	707	Bacteria	Bacteroidetes	Bacteroidia	Chitinophagales	Chitinophagaceae	Terrimonas	uncultured Trachelomonas
e901f87b475f1dd71c6ebad2351e5ceb	P1295.1031	583	Bacteria	Chloroflexi	Anaerolineae	SBR1031	wastewater metagenome	wastewater metagenome	wastewater metagenome
9755d12c8fb10d8ea864ecee74e28e6b	P1295.1031	551	Bacteria	Bacteroidetes	Bacteroidia	Chitinophagales	Chitinophagaceae	Terrimonas	uncultured Trachelomonas
45d9fd3c369aa02a1ca9d9dab4f8fbe2	P1295.1031	286	Bacteria	Proteobacteria	Gammaproteobacteria	Pseudomonadales	Moraxellaceae	Psychrobacter	Psychrobacter alimentarius
9950d26b9275628e85e82c377ecb8639	P1295.1031	461	Bacteria	Bacteroidetes	Bacteroidia	Bacteroidales	Prevotellaceae	Prevotella 7	uncultured bacterium
76897d1dbe712a80659c49849fa3a0a3	P1295.1031	42	Bacteria	Firmicutes	Bacilli	Lactobacillales	Streptococcaceae	Streptococcus	Streptococcus gordonii
7081db8976f8bf83cba111e7ebd5ed30	P1295.1031	298	Bacteria	Firmicutes	Clostridia	Clostridiales	Family XI	Finegoldia	Ambiguous_taxa
0ecbad852f2d01b22050ef91d1be9472	P1295.1031	236	Bacteria	Bacteroidetes	Bacteroidia	Bacteroidales	Prevotellaceae	Prevotella 7	uncultured bacterium
ee048dbacc6f87a323df42ebbdb97427	P1295.1031	252	Bacteria	Actinobacteria	Actinobacteria	Bifidobacteriales	Bifidobacteriaceae	Scardovia	Ambiguous_taxa
6e041c86402f87464e51cb397e1563a7	P1295.1031	356	Bacteria	Bacteroidetes	Bacteroidia	Chitinophagales	Chitinophagaceae	Terrimonas	uncultured Trachelomonas
a35623a2b7feb032aab908eb5aa12e3d	P1295.1031	269	Bacteria	Proteobacteria	Alphaproteobacteria	Rhodobacterales	Rhodobacteraceae	Paracoccus	Ambiguous_taxa
4a765aeaaf02fdf1d97f03845a616a3a	P1295.1031	50	Bacteria	Patescibacteria	Parcubacteria	Candidatus Nomurabacteria	uncultured bacterium	uncultured bacterium	uncultured bacterium
9d43dc1e2021b98f8e1d2374d32e7f38	P1295.1031	15	Bacteria	Proteobacteria	Gammaproteobacteria	Gammaproteobacteria Incertae Sedis	Unknown Family	Candidatus Ovatusbacter	uncultured bacterium
526a7a06becb964ce3272a6f21131da8	P1295.1031	181	Bacteria	Proteobacteria	Deltaproteobacteria	Bdellovibrionales	Bdellovibrionaceae	Bdellovibrio	Ambiguous_taxa
10acaece53d4929ebf4ae70b652fc01d	P1295.1031	62	Bacteria	Firmicutes	Bacilli	Lactobacillales	Streptococcaceae	Streptococcus	uncultured Streptococcaceae bacterium
ed7e93da826ba3c92670d36c1c5fc67c	P1295.1031	167	Bacteria	Chloroflexi	Dehalococcoidia	SAR202 clade	Chloroflexi bacterium SCGC AB-629-P13	Chloroflexi bacterium SCGC AB-629-P13	Chloroflexi bacterium SCGC AB-629-P13
dab3f9e0eaf6536ebb8819642549b309	P1295.1031	160	Bacteria	Proteobacteria	Deltaproteobacteria	Oligoflexales	0319-6G20	uncultured bacterium	uncultured bacterium
5f16576f4f12e77f54a92561aa3634ab	P1295.1031	125	Bacteria	Actinobacteria	Actinobacteria	Corynebacteriales	Nocardiaceae	Rhodococcus	Rhodococcus qingshengii
57809380df519b6f4814278221f33b29	P1295.1031	148	Bacteria	Deinococcus-Thermus	Deinococci	Thermales	Thermaceae	Meiothermus	Meiothermus roseus
336ea1bd7d68d722b9e44dae196c4994	P1295.1031	124	Bacteria	Acidobacteria	Blastocatellia (Subgroup 4)	Blastocatellales	Blastocatellaceae	Blastocatella	uncultured bacterium
a493b4b3cf877e39bfb47c8d38b3ad84	P1295.1031	121	Bacteria	Patescibacteria	ABY1	Candidatus Falkowbacteria	uncultured Parcubacteria group bacterium	uncultured Parcubacteria group bacterium	uncultured Parcubacteria group bacterium
ad57a12fa4d323d5afc5870035e14b74	P1295.1031	115	Bacteria	Patescibacteria	Parcubacteria	Candidatus Azambacteria	uncultured bacterium	uncultured bacterium	uncultured bacterium
35d0ed31d33b2a0aab56e01ccb889048	P1295.1031	105	Bacteria	Patescibacteria	Parcubacteria	Candidatus Nomurabacteria	Ambiguous_taxa	Ambiguous_taxa	Ambiguous_taxa
331cf00869a223fb98194b29d7993567	P1295.1031	92	Bacteria	Deinococcus-Thermus	Deinococci	Thermales	Thermaceae	Meiothermus	Meiothermus roseus
fa9155fd7cb896dbf869843844b9ba1d	P1295.1031	92	Bacteria	Chloroflexi	Anaerolineae	SBR1031	wastewater metagenome	wastewater metagenome	wastewater metagenome
069142641ee7486f498bc3c5dadd48cf	P1295.1031	92	Bacteria	Patescibacteria	ABY1	Candidatus Kerfeldbacteria	Parcubacteria group bacterium GW2011_GWC2_49_9	Parcubacteria group bacterium GW2011_GWC2_49_9	Parcubacteria group bacterium GW2011_GWC2_49_9
abe15943aac484c5b9c043e3b78aa0d0	P1295.1031	89	Bacteria	Chloroflexi	Anaerolineae	SBR1031	wastewater metagenome	wastewater metagenome	wastewater metagenome
ae2aef55dade8064583d1f100a4926de	P1295.1031	88	Bacteria	Proteobacteria	Gammaproteobacteria	Enterobacteriales	Enterobacteriaceae	Cronobacter	Acinetobacter baumannii
b4147bd0103cbc9bd3df51e37ed3307e	P1295.1031	69	Bacteria	Bacteroidetes	Rhodothermia	Rhodothermales	Rhodothermaceae	Salinibacter	Salinibacter sp. AN15
3eaeecb5ea1a2ba492fa216d6ef5caad	P1295.1031	60	Bacteria	Patescibacteria	Parcubacteria	Candidatus Nomurabacteria	Ambiguous_taxa	Ambiguous_taxa	Ambiguous_taxa
00e30bbff6368a3b9694cccfb943d053	P1295.1031	67	Bacteria	Patescibacteria	Parcubacteria	Candidatus Adlerbacteria	uncultured bacterium	uncultured bacterium	uncultured bacterium
9d6c24f9fe26a763696e78dbd7517563	P1295.1031	64	Bacteria	Deinococcus-Thermus	Deinococci	Thermales	Thermaceae	Meiothermus	Meiothermus roseus
88c13ba0e46d6ab9508e47c44c628f16	P1295.1031	63	Bacteria	Proteobacteria	Gammaproteobacteria	Enterobacteriales	Enterobacteriaceae	Cronobacter	Acinetobacter baumannii
e84ce1c77f09630a8371f21b8040dea5	P1295.1031	51	Bacteria	Patescibacteria	Parcubacteria	Candidatus Staskawiczbacteria	uncultured bacterium	uncultured bacterium	uncultured bacterium
7d1dfec5578a9f27334af593cabafd79	P1295.1031	49	Bacteria	Deinococcus-Thermus	Deinococci	Thermales	Thermaceae	Meiothermus	Meiothermus roseus
602774de0519940a6f22e735b77f5e42	P1295.1031	47	Bacteria	Proteobacteria	Gammaproteobacteria	Enterobacteriales	Enterobacteriaceae	Enterobacter	Enterobacteriaceae bacterium 124G
7d5e180d0a206f3fd5e316031af4c566	P1295.1031	24	Bacteria	Patescibacteria	Parcubacteria	Candidatus Kaiserbacteria	uncultured bacterium	uncultured bacterium	uncultured bacterium
04de8c884dfeb8ac18cb40c9f125e4b4	P1295.1031	13	Bacteria	Patescibacteria	Parcubacteria	Candidatus Staskawiczbacteria	uncultured bacterium	uncultured bacterium	uncultured bacterium
0a81d7cbc545e043a137f87dcd4583bb	P1295.1031	3	Bacteria	Bacteroidetes	Bacteroidia	Cytophagales	Cyclobacteriaceae	uncultured	uncultured marine bacterium
f6da8df3dd81844f3e797e63177157cb	P1295.1032	27942	Bacteria	Patescibacteria	Gracilibacteria	JGI 0000069-P22	Gracilibacteria bacterium JGI 0000069-P22	Gracilibacteria bacterium JGI 0000069-P22	Gracilibacteria bacterium JGI 0000069-P22
648b37e83a22aa204dd6279682c7d539	P1295.1032	30324	Bacteria	Patescibacteria	Gracilibacteria	JGI 0000069-P22	Gracilibacteria bacterium JGI 0000069-P22	Gracilibacteria bacterium JGI 0000069-P22	Gracilibacteria bacterium JGI 0000069-P22
7e8538ef4045c803643bb2f915b3f970	P1295.1032	20170	Bacteria	Patescibacteria	Gracilibacteria	JGI 0000069-P22	Gracilibacteria bacterium JGI 0000069-P22	Gracilibacteria bacterium JGI 0000069-P22	Gracilibacteria bacterium JGI 0000069-P22
6b6581791bc0864fcdea9ae9bd4b48a9	P1295.1032	21242	Bacteria	Patescibacteria	Gracilibacteria	JGI 0000069-P22	Gracilibacteria bacterium JGI 0000069-P22	Gracilibacteria bacterium JGI 0000069-P22	Gracilibacteria bacterium JGI 0000069-P22
fc8b589056a524380668029216b7fcf2	P1295.1032	23605	Bacteria	Patescibacteria	Gracilibacteria	JGI 0000069-P22	Gracilibacteria bacterium JGI 0000069-P22	Gracilibacteria bacterium JGI 0000069-P22	Gracilibacteria bacterium JGI 0000069-P22
aa35a552250ecd97c9c7b9c1f8359b52	P1295.1032	1366	Bacteria	Proteobacteria	Gammaproteobacteria	Betaproteobacteriales	Burkholderiaceae	Variovorax	Variovorax paradoxus
56577f057b750e1902c2915852f122a1	P1295.1032	246	Bacteria	Proteobacteria	Alphaproteobacteria	Rhizobiales	Rhizobiaceae	Ensifer	Ambiguous_taxa
c7ba5b5c28773d62f0b18fcb550aba3a	P1295.1032	15262	Bacteria	Patescibacteria	Gracilibacteria	JGI 0000069-P22	Gracilibacteria bacterium JGI 0000069-P22	Gracilibacteria bacterium JGI 0000069-P22	Gracilibacteria bacterium JGI 0000069-P22
ad5c330a831692b2704796f3c36bcbff	P1295.1032	30639	Bacteria	Patescibacteria	Gracilibacteria	JGI 0000069-P22	metagenome	metagenome	metagenome
ced765eafd5681a1205fdcd713afcc79	P1295.1032	2350	Bacteria	Chloroflexi	Dehalococcoidia	SAR202 clade	Chloroflexi bacterium SCGC AB-629-P13	Chloroflexi bacterium SCGC AB-629-P13	Chloroflexi bacterium SCGC AB-629-P13
2ccfd9b66b134e2f526ff7e65558282d	P1295.1032	154	Bacteria	Proteobacteria	Alphaproteobacteria	Rhizobiales	Xanthobacteraceae	Bradyrhizobium	Bradyrhizobium elkanii
12fa1dba63efbe45788af9cf1f3f99b5	P1295.1032	2078	Bacteria	Proteobacteria	Gammaproteobacteria	Enterobacteriales	Enterobacteriaceae	Cronobacter	Acinetobacter baumannii
64190fa4ad2b9dbe1daa44b34f7b76fa	P1295.1032	14	Bacteria	Proteobacteria	Gammaproteobacteria	Betaproteobacteriales	Burkholderiaceae	Burkholderia-Caballeronia-Paraburkholderia	uncultured beta proteobacterium
a897c236959b0f71cbd2f69031739228	P1295.1032	19000	Bacteria	Gemmatimonadetes	Gemmatimonadetes	Gemmatimonadales	Gemmatimonadaceae	Gemmatirosa	metagenome
bb2e9718cf3cc0699894c1541cd53901	P1295.1032	1763	Bacteria	Chloroflexi	Anaerolineae	SJA-15	uncultured bacterium SJA-15	uncultured bacterium SJA-15	uncultured bacterium SJA-15
2b1c716adc7b96b9330992e59b2d8b05	P1295.1032	16807	Bacteria	Patescibacteria	Gracilibacteria	JGI 0000069-P22	Gracilibacteria bacterium JGI 0000069-P22	Gracilibacteria bacterium JGI 0000069-P22	Gracilibacteria bacterium JGI 0000069-P22
4f03724bff0dcc4632ad9c725124690b	P1295.1032	1617	Bacteria	Chloroflexi	Anaerolineae	SJA-15	uncultured bacterium SJA-15	uncultured bacterium SJA-15	uncultured bacterium SJA-15
d6f583ad8489e62459a812a4796e048b	P1295.1032	1452	Bacteria	Chloroflexi	Anaerolineae	SJA-15	uncultured bacterium SJA-15	uncultured bacterium SJA-15	uncultured bacterium SJA-15
b9759c74fac35a344a321df4a066dea1	P1295.1032	280	Bacteria	Proteobacteria	Gammaproteobacteria	Betaproteobacteriales	Burkholderiaceae	Acidovorax	uncultured Acidovorax sp.
7ad476e2fbd9fc2d44f713b30ebacfec	P1295.1032	1282	Bacteria	Chloroflexi	Anaerolineae	SJA-15	uncultured bacterium SJA-15	uncultured bacterium SJA-15	uncultured bacterium SJA-15
cd3628dee8319df97aa9317501980450	P1295.1032	1259	Bacteria	Proteobacteria	Gammaproteobacteria	Xanthomonadales	Rhodanobacteraceae	Oleiagrimonas	Ambiguous_taxa
d6147aa97c4e6bd2ad6dde09d7bd4b6c	P1295.1032	1374	Bacteria	Chloroflexi	Anaerolineae	SJA-15	uncultured bacterium SJA-15	uncultured bacterium SJA-15	uncultured bacterium SJA-15
38c6a47c0dfd1abbe42c0f756318aca8	P1295.1032	3	Bacteria	Cyanobacteria	Oxyphotobacteria	Chloroplast	uncultured Cryptomonadaceae	uncultured Cryptomonadaceae	uncultured Cryptomonadaceae
f53151e1aaa07341747948b5216734f9	P1295.1032	1129	Bacteria	Proteobacteria	Gammaproteobacteria	Oceanospirillales	Pseudohongiellaceae	Pseudohongiella	uncultured Halomonadaceae bacterium
427e903c269aa29f71a089f5aa8d1315	P1295.1032	482	Bacteria	Proteobacteria	Gammaproteobacteria	Pseudomonadales	Pseudomonadaceae	Pseudomonas	uncultured bacterium
a55e4838141e234c8e0ae2aac115f42e	P1295.1032	163	Bacteria	Proteobacteria	Gammaproteobacteria	Betaproteobacteriales	Burkholderiaceae	Herminiimonas	uncultured bacterium
da5f63f6e1c8bd554e240e66477df311	P1295.1032	200	Bacteria	Proteobacteria	Alphaproteobacteria	Sphingomonadales	Sphingomonadaceae	Sphingomonas	Sphingomonas sp.
9e7c9407ae9bf72cd6bbdef551c0a72e	P1295.1032	106	Bacteria	Proteobacteria	Gammaproteobacteria	Betaproteobacteriales	Burkholderiaceae	Pelomonas	uncultured bacterium
d3cab4671d6a532b2c926e243854c8a3	P1295.1032	377	Bacteria	Proteobacteria	Gammaproteobacteria	Enterobacteriales	Enterobacteriaceae	Pantoea	Pantoea ananatis
1f4f59b79e67c27ab5a6aad3d8667a39	P1295.1032	277	Bacteria	Proteobacteria	Alphaproteobacteria	Caulobacterales	Caulobacteraceae	Caulobacter	Ambiguous_taxa
ade53d25ac129f517b765e3ddf107eb9	P1295.1032	127	Bacteria	Proteobacteria	Gammaproteobacteria	Betaproteobacteriales	Burkholderiaceae	Delftia	Ambiguous_taxa
da7705ecb959ffaec65667411fa6e25e	P1295.1032	211	Bacteria	Proteobacteria	Gammaproteobacteria	Betaproteobacteriales	Burkholderiaceae	Janthinobacterium	uncultured bacterium
e2c38f2e9b4082dc9c13f091c9a56226	P1295.1032	6	Bacteria	Firmicutes	Bacilli	Lactobacillales	Streptococcaceae	Streptococcus	Streptococcus pneumoniae
012f2bace41ea6a8aa4c341127a5e9d2	P1295.1032	160	Bacteria	Actinobacteria	Actinobacteria	Corynebacteriales	Corynebacteriaceae	Corynebacterium 1	Corynebacterium amycolatum
69212e630141479b9a8b23685d4d5bd2	P1295.1032	6	Bacteria	Actinobacteria	Actinobacteria	Propionibacteriales	Propionibacteriaceae	Cutibacterium	Ambiguous_taxa
8848402e1818741a3f197aea6dadb69e	P1295.1032	117	Bacteria	Actinobacteria	Actinobacteria	Micrococcales	Micrococcaceae	Arthrobacter	Ambiguous_taxa
ffa058a2bc396813b938ce5dae6849eb	P1295.1032	172	Bacteria	Actinobacteria	Actinobacteria	Micrococcales	Microbacteriaceae	Microbacterium	Microbacterium barkeri
5c5e45849e1dd0df5d128f08e2a421ac	P1295.1032	453	Bacteria	Firmicutes	Bacilli	Bacillales	Staphylococcaceae	Staphylococcus	Staphylococcus warneri
0d8b994d3a8bc3dac209585a73c35688	P1295.1032	16	Bacteria	Proteobacteria	Alphaproteobacteria	Rhizobiales	Beijerinckiaceae	Methylobacterium	Ambiguous_taxa
6711535108915c45880fed2d30e8ce76	P1295.1032	945	Bacteria	Chloroflexi	Dehalococcoidia	SAR202 clade	Chloroflexi bacterium SCGC AB-629-P13	Chloroflexi bacterium SCGC AB-629-P13	Chloroflexi bacterium SCGC AB-629-P13
b60ba49d566b01d55bffd153c0b94de9	P1295.1032	494	Bacteria	Chloroflexi	Anaerolineae	SBR1031	wastewater metagenome	wastewater metagenome	wastewater metagenome
deb967875af2c1a2941505ee711f443f	P1295.1032	811	Bacteria	Chloroflexi	Anaerolineae	SBR1031	wastewater metagenome	wastewater metagenome	wastewater metagenome
893b1132ac82a5fe1fd11eef327d24eb	P1295.1032	634	Bacteria	Chloroflexi	Anaerolineae	SBR1031	wastewater metagenome	wastewater metagenome	wastewater metagenome
036e7d09aeaed65c1a0fd4a2b727943c	P1295.1032	613	Bacteria	Chloroflexi	Anaerolineae	SBR1031	wastewater metagenome	wastewater metagenome	wastewater metagenome
2108311f1e6fefb12763d3f73d2a1afc	P1295.1032	230	Bacteria	Cyanobacteria	Oxyphotobacteria	Chloroplast	Aegypius monachus (black vulture)	Aegypius monachus (black vulture)	Aegypius monachus (black vulture)
cf9a940690ea68d0eeeaefff0ed7aaed	P1295.1032	559	Bacteria	Chloroflexi	Anaerolineae	SBR1031	wastewater metagenome	wastewater metagenome	wastewater metagenome
78123bb328eff4ca0fa52200f89c6794	P1295.1032	533	Bacteria	Chloroflexi	Anaerolineae	SBR1031	wastewater metagenome	wastewater metagenome	wastewater metagenome
8cceb307c0e53cfa87b65f7c79d382b8	P1295.1032	518	Bacteria	Chloroflexi	Anaerolineae	SBR1031	wastewater metagenome	wastewater metagenome	wastewater metagenome
db9490108178d5088745f9ee30113ec9	P1295.1032	204	Bacteria	Patescibacteria	Gracilibacteria	Absconditabacteriales (SR1)	uncultured candidate division SR1 bacterium	uncultured candidate division SR1 bacterium	uncultured candidate division SR1 bacterium
2b1b3fc479e92bab65bd3717085f204e	P1295.1032	424	Bacteria	Chloroflexi	Anaerolineae	SBR1031	wastewater metagenome	wastewater metagenome	wastewater metagenome
0ecbad852f2d01b22050ef91d1be9472	P1295.1032	74	Bacteria	Bacteroidetes	Bacteroidia	Bacteroidales	Prevotellaceae	Prevotella 7	uncultured bacterium
ee048dbacc6f87a323df42ebbdb97427	P1295.1032	120	Bacteria	Actinobacteria	Actinobacteria	Bifidobacteriales	Bifidobacteriaceae	Scardovia	Ambiguous_taxa
d946769a13142272ca16c04e95c10edf	P1295.1032	183	Bacteria	Patescibacteria	Parcubacteria	Candidatus Nomurabacteria	uncultured bacterium	uncultured bacterium	uncultured bacterium
774efedfbbdb5dc7ea45b2b8b469e11e	P1295.1032	96	Bacteria	Patescibacteria	Parcubacteria	Candidatus Adlerbacteria	metagenome	metagenome	metagenome
4a765aeaaf02fdf1d97f03845a616a3a	P1295.1032	74	Bacteria	Patescibacteria	Parcubacteria	Candidatus Nomurabacteria	uncultured bacterium	uncultured bacterium	uncultured bacterium
1b2bd640aa9d86688960f36578437515	P1295.1032	138	Bacteria	Actinobacteria	Acidimicrobiia	Microtrichales	Ilumatobacteraceae	Ilumatobacter	metagenome
166257f08d05defc7f3e96491aa9c590	P1295.1032	264	Bacteria	Proteobacteria	Alphaproteobacteria	Rhodobacterales	Rhodobacteraceae	Marivita	Ambiguous_taxa
c17b9a2bade04198dadc792276e79584	P1295.1032	243	Bacteria	Actinobacteria	Actinobacteria	Micrococcales	Micrococcaceae	Rothia	uncultured bacterium
ccb62863e25815185c7e41c055dce104	P1295.1032	242	Bacteria	Bacteroidetes	Bacteroidia	Flavobacteriales	Weeksellaceae	Chryseobacterium	Chryseobacterium taichungense
cf7c9c9e595a7c239e61304f15b84fbe	P1295.1032	206	Bacteria	Cyanobacteria	Melainabacteria	Caenarcaniphilales	uncultured bacterium	uncultured bacterium	uncultured bacterium
c7ff3977d7fe83626f8e1019e1c89791	P1295.1032	78	Bacteria	Patescibacteria	Parcubacteria	Candidatus Adlerbacteria	metagenome	metagenome	metagenome
d97201ed376c1e82085392ecad34b750	P1295.1032	72	Bacteria	Patescibacteria	Parcubacteria	uncultured bacterium	uncultured bacterium	uncultured bacterium	uncultured bacterium
8860baad4d7461176f972ce7baae8324	P1295.1032	64	Bacteria	Patescibacteria	Parcubacteria	Candidatus Adlerbacteria	Candidatus Kaiserbacteria bacterium RIFCSPHIGHO2_01_FULL_51_33	Candidatus Kaiserbacteria bacterium RIFCSPHIGHO2_01_FULL_51_33	Candidatus Kaiserbacteria bacterium RIFCSPHIGHO2_01_FULL_51_33
c952c72b17c9b4ab4698c2ec01e07faa	P1295.1032	5	Bacteria	Planctomycetes	Planctomycetacia	Isosphaerales	Isosphaeraceae	uncultured	uncultured bacterium
b049fe71b879eb8707d1806673f20e61	P1295.1032	47	Bacteria	Proteobacteria	Deltaproteobacteria	Bdellovibrionales	Bdellovibrionaceae	Bdellovibrio	uncultured bacterium
8783916c853807acbfafb9a60229989b	P1295.1032	44	Bacteria	Actinobacteria	Acidimicrobiia	IMCC26256	metagenome	metagenome	metagenome
d460a8e109d1e465badb1ed80f6522d3	P1295.1032	38	Bacteria	Proteobacteria	Gammaproteobacteria	Pseudomonadales	Moraxellaceae	Acinetobacter	Acinetobacter lwoffii
efeec02d501d03810c9082d75a8857b3	P1295.1032	32	Bacteria	Patescibacteria	Parcubacteria	Candidatus Kaiserbacteria	uncultured bacterium	uncultured bacterium	uncultured bacterium
6d6fa3fd9eab52aaa6a45b9ef5d11952	P1295.1032	32	Bacteria	Patescibacteria	ABY1	Candidatus Kerfeldbacteria	uncultured bacterium	uncultured bacterium	uncultured bacterium
be6f1c583f862f8257ad082cb453f9a5	P1295.1032	8	Bacteria	Patescibacteria	Saccharimonadia	Saccharimonadales	Saccharimonadaceae	uncultured bacterium	uncultured bacterium
57ff4a05dc69173d9c7ea5af40ef152b	P1295.1033	40119	Bacteria	Bacteroidetes	Bacteroidia	Bacteroidales	Bacteroidaceae	Bacteroides	uncultured isopod gut bacterium
fe78acc7f2b94cc71996b55ca65c093e	P1295.1033	41656	Archaea	Euryarchaeota	Halobacteria	Halobacteriales	Halococcaceae	Halococcus	Halococcus sp.
3fe97d8c13ff6a4e8b5323ec213b7b12	P1295.1033	27482	Bacteria	Bacteroidetes	Bacteroidia	Cytophagales	Hymenobacteraceae	Hymenobacter	Hymenobacter sp. tsz18
4ded00b5a4ba638767b4f119c5719122	P1295.1033	29077	Archaea	Euryarchaeota	Methanomicrobia	Methanomicrobiales	Methanomicrobiaceae	Methanomicrobium	Methanomicrobium mobile BP
9f41a9ca68d20189f5df7ea182f205ad	P1295.1033	38148	Bacteria	Proteobacteria	Alphaproteobacteria	Parvibaculales	PS1 clade	uncultured Rhizobiales bacterium	uncultured Rhizobiales bacterium
571d16d981b5be6ef0340b87d1d2a4eb	P1295.1033	21453	Archaea	Euryarchaeota	Methanomicrobia	Methanomicrobiales	Methanomicrobiaceae	Methanomicrobium	Methanomicrobium mobile BP
873af2b9fb18a2eb8d3cd1e76a625762	P1295.1033	25610	Bacteria	Gemmatimonadetes	Gemmatimonadetes	Gemmatimonadales	Gemmatimonadaceae	Gemmatimonas	uncultured bacterium SBRH63
ebc9f051b92aea6896da7dac4c08f5a0	P1295.1033	20140	Bacteria	Proteobacteria	Gammaproteobacteria	Enterobacteriales	Enterobacteriaceae	Enterobacter	Enterobacteriaceae bacterium 124G
80c006b11973cd2d332c7f114d1eef2d	P1295.1033	29121	Bacteria	Proteobacteria	Alphaproteobacteria	Parvibaculales	PS1 clade	uncultured Rhizobiales bacterium	uncultured Rhizobiales bacterium
aa35a552250ecd97c9c7b9c1f8359b52	P1295.1033	2430	Bacteria	Proteobacteria	Gammaproteobacteria	Betaproteobacteriales	Burkholderiaceae	Variovorax	Variovorax paradoxus
56577f057b750e1902c2915852f122a1	P1295.1033	2279	Bacteria	Proteobacteria	Alphaproteobacteria	Rhizobiales	Rhizobiaceae	Ensifer	Ambiguous_taxa
057e5f40e9e45ce5d98473d00b0a5460	P1295.1033	4174	Bacteria	Bacteroidetes	Bacteroidia	Cytophagales	Flammeovirgaceae	Sediminitomix	Sediminitomix flava
e211ce003fe12e0a5408f3fdc8ff3321	P1295.1033	3710	Archaea	Crenarchaeota	Crenarchaeota Incertae Sedis	Aigarchaeales	Geothermarchaeaceae	unidentified archaeon	unidentified archaeon
24240365f9024c594bbb4cb7c479a541	P1295.1033	3274	Bacteria	Proteobacteria	Gammaproteobacteria	Enterobacteriales	Enterobacteriaceae	Cronobacter	Acinetobacter baumannii
02d30e080879078144c0956df4c91715	P1295.1033	3286	Bacteria	Proteobacteria	Gammaproteobacteria	Enterobacteriales	Enterobacteriaceae	Cronobacter	Acinetobacter baumannii
0f4213f3544bca1da8befc8dd0673b4c	P1295.1033	2630	Bacteria	Proteobacteria	Gammaproteobacteria	Methylococcales	Methylococcaceae	Methylocaldum	Methylocaldum sp. E10a
10240b1efff5341b5b5e23f6d842bcc1	P1295.1033	2984	Bacteria	Deinococcus-Thermus	Deinococci	Thermales	Thermaceae	Meiothermus	Meiothermus chliarophilus
a4beed3a16aae4202e22a826654643bb	P1295.1033	2706	Archaea	Euryarchaeota	Methanopyri	Methanopyrales	Methanopyraceae	Methanopyrus	Methanopyrus kandleri
c1891152771addb6fcf7c8d9ea809c68	P1295.1033	2745	Bacteria	Bacteroidetes	Rhodothermia	Rhodothermales	Rhodothermaceae	Salinibacter	Salinibacter sp. AN15
2ccfd9b66b134e2f526ff7e65558282d	P1295.1033	608	Bacteria	Proteobacteria	Alphaproteobacteria	Rhizobiales	Xanthobacteraceae	Bradyrhizobium	Bradyrhizobium elkanii
39fe0ba65689e2156af7379a7403eac5	P1295.1033	10590	Bacteria	Patescibacteria	Parcubacteria	Candidatus Nealsonbacteria	Candidatus Nealsonbacteria bacterium RIFOXYB1_FULL_40_15	Candidatus Nealsonbacteria bacterium RIFOXYB1_FULL_40_15	Candidatus Nealsonbacteria bacterium RIFOXYB1_FULL_40_15
ef495cd0b96a333ef52f4f6c0caad480	P1295.1033	43	Bacteria	Proteobacteria	Gammaproteobacteria	Betaproteobacteriales	Burkholderiaceae	Burkholderia-Caballeronia-Paraburkholderia	uncultured Burkholderia sp.
64190fa4ad2b9dbe1daa44b34f7b76fa	P1295.1033	681	Bacteria	Proteobacteria	Gammaproteobacteria	Betaproteobacteriales	Burkholderiaceae	Burkholderia-Caballeronia-Paraburkholderia	uncultured beta proteobacterium
ecb8143ba812c5be5c3bf7898b64e3aa	P1295.1033	2371	Bacteria	Proteobacteria	Gammaproteobacteria	Enterobacteriales	Enterobacteriaceae	Cronobacter	Acinetobacter baumannii
7b08914101d9ff095331051226da7c33	P1295.1033	2231	Bacteria	Proteobacteria	Gammaproteobacteria	Betaproteobacteriales	A21b	uncultured delta proteobacterium	uncultured delta proteobacterium
637a481d0e1c8bd30ce9085b293f9940	P1295.1033	2210	Bacteria	Proteobacteria	Gammaproteobacteria	Pseudomonadales	Moraxellaceae	Psychrobacter	psychrophilic marine bacterium PS03
1d9036586193ba984411a3f6c8f7d8cc	P1295.1033	1986	Bacteria	Proteobacteria	Gammaproteobacteria	Enterobacteriales	Enterobacteriaceae	Cronobacter	Acinetobacter baumannii
b9759c74fac35a344a321df4a066dea1	P1295.1033	1497	Bacteria	Proteobacteria	Gammaproteobacteria	Betaproteobacteriales	Burkholderiaceae	Acidovorax	uncultured Acidovorax sp.
38c6a47c0dfd1abbe42c0f756318aca8	P1295.1033	9	Bacteria	Cyanobacteria	Oxyphotobacteria	Chloroplast	uncultured Cryptomonadaceae	uncultured Cryptomonadaceae	uncultured Cryptomonadaceae
78dda0e10bae30d9428bfdd84edd0a61	P1295.1033	5103	Bacteria	Proteobacteria	Gammaproteobacteria	Pseudomonadales	Pseudomonadaceae	Pseudomonas	Pseudomonas sp. 6PC2
74213be12a337d606c6ed13c799b40c0	P1295.1033	6	Bacteria	Cyanobacteria	Oxyphotobacteria	Synechococcales	Cyanobiaceae	Cyanobium PCC-6307	uncultured Synechococcus sp.
427e903c269aa29f71a089f5aa8d1315	P1295.1033	684	Bacteria	Proteobacteria	Gammaproteobacteria	Pseudomonadales	Pseudomonadaceae	Pseudomonas	uncultured bacterium
a55e4838141e234c8e0ae2aac115f42e	P1295.1033	228	Bacteria	Proteobacteria	Gammaproteobacteria	Betaproteobacteriales	Burkholderiaceae	Herminiimonas	uncultured bacterium
da5f63f6e1c8bd554e240e66477df311	P1295.1033	231	Bacteria	Proteobacteria	Alphaproteobacteria	Sphingomonadales	Sphingomonadaceae	Sphingomonas	Sphingomonas sp.
8d819310c96f35bc6499a6e61a93bf5c	P1295.1033	9	Bacteria	Proteobacteria	Alphaproteobacteria	Rhodobacterales	Rhodobacteraceae	Pseudorhodobacter	Ambiguous_taxa
0255a6b3559c219b555761f812cc929d	P1295.1033	12	Bacteria	Actinobacteria	Acidimicrobiia	Microtrichales	Ilumatobacteraceae	CL500-29 marine group	Ambiguous_taxa
c1bff62ca6551017786f48c3316bce08	P1295.1033	581	Bacteria	Actinobacteria	Actinobacteria	Pseudonocardiales	Pseudonocardiaceae	Lechevalieria	Ambiguous_taxa
084d6bcd9227d5c4c174d2850ca422a2	P1295.1033	20	Bacteria	Actinobacteria	Actinobacteria	PeM15	uncultured Actinomycetales bacterium	uncultured Actinomycetales bacterium	uncultured Actinomycetales bacterium
9e7c9407ae9bf72cd6bbdef551c0a72e	P1295.1033	631	Bacteria	Proteobacteria	Gammaproteobacteria	Betaproteobacteriales	Burkholderiaceae	Pelomonas	uncultured bacterium
e99520728f33d4005bf9d731d5041354	P1295.1033	246	Bacteria	Firmicutes	Bacilli	Bacillales	Staphylococcaceae	Staphylococcus	uncultured Staphylococcus sp.
ade53d25ac129f517b765e3ddf107eb9	P1295.1033	755	Bacteria	Proteobacteria	Gammaproteobacteria	Betaproteobacteriales	Burkholderiaceae	Delftia	Ambiguous_taxa
dbcc5385371c3d9fbd786645302088a7	P1295.1033	2411	Bacteria	Proteobacteria	Gammaproteobacteria	Alteromonadales	Pseudoalteromonadaceae	Pseudoalteromonas	Ambiguous_taxa
5548ec3a7c8fe61c9b4f52364aa323a1	P1295.1033	806	Bacteria	Proteobacteria	Gammaproteobacteria	Betaproteobacteriales	Burkholderiaceae	Achromobacter	Ambiguous_taxa
ce1a55e874dd750332e1971088a1e664	P1295.1033	498	Bacteria	Firmicutes	Bacilli	Bacillales	Staphylococcaceae	Staphylococcus	Staphylococcus aureus
859aa0f2e579d693cb0ef28c661f96ab	P1295.1033	580	Bacteria	Bacteroidetes	Bacteroidia	Chitinophagales	Chitinophagaceae	Sediminibacterium	uncultured soil bacterium
41d02c4668893a8784c32f2f348eaa9b	P1295.1033	11	Bacteria	Bacteroidetes	Bacteroidia	Flavobacteriales	Cryomorphaceae	uncultured	uncultured bacterium
2c51b5b98e795a24bdeaee668c0ad53c	P1295.1033	897	Bacteria	Proteobacteria	Alphaproteobacteria	Rhizobiales	Beijerinckiaceae	Methylobacterium	Methylobacterium populi
cfdec09965ac88af99d5dbdd1ecec449	P1295.1033	755	Bacteria	Proteobacteria	Gammaproteobacteria	Methylococcales	Methylococcaceae	Methylocaldum	Methylocaldum sp. E10a
efdfc6eaae19c308ece48b4b78675ad2	P1295.1033	76	Bacteria	Planctomycetes	Planctomycetacia	Pirellulales	Pirellulaceae	Pir4 lineage	metagenome
56ff8a86ada21614cea1074d86f9d8d2	P1295.1033	705	Bacteria	Proteobacteria	Gammaproteobacteria	Methylococcales	Methylococcaceae	Methylocaldum	Methylocaldum sp. E10a
cf1a4757cd4baef9bb51c54b7c4ee986	P1295.1033	665	Bacteria	Firmicutes	Bacilli	Lactobacillales	Aerococcaceae	Facklamia	Ambiguous_taxa
2108311f1e6fefb12763d3f73d2a1afc	P1295.1033	289	Bacteria	Cyanobacteria	Oxyphotobacteria	Chloroplast	Aegypius monachus (black vulture)	Aegypius monachus (black vulture)	Aegypius monachus (black vulture)
bf0f33843255dc28901b39f6d48a73e9	P1295.1033	568	Bacteria	Proteobacteria	Gammaproteobacteria	Betaproteobacteriales	A21b	uncultured delta proteobacterium	uncultured delta proteobacterium
9bf2a2a9eef8114fa770e9e9ecb48bdc	P1295.1033	553	Bacteria	Proteobacteria	Gammaproteobacteria	Methylococcales	Methylococcaceae	Methylocaldum	Methylocaldum sp. E10a
1a6ad68aa05e1eeb87db553f17c7d66f	P1295.1033	539	Bacteria	Actinobacteria	Actinobacteria	Corynebacteriales	Corynebacteriaceae	Corynebacterium 1	uncultured organism
0ae10ff6ead09728307d2c18483392ff	P1295.1033	163	Bacteria	Patescibacteria	Parcubacteria	wastewater metagenome	wastewater metagenome	wastewater metagenome	wastewater metagenome
04e82d8d5134f55daee4d3c6329facb6	P1295.1033	411	Bacteria	Firmicutes	Bacilli	Bacillales	Staphylococcaceae	Staphylococcus	uncultured organism
ad7a7d55e170a39fd93080ef4b3d8752	P1295.1033	502	Bacteria	Proteobacteria	Gammaproteobacteria	Methylococcales	Methylococcaceae	Methylocaldum	Methylocaldum sp. E10a
70f9c482c5e6ae2086fdf5137a830f69	P1295.1033	281	Bacteria	Actinobacteria	Actinobacteria	Micrococcales	Micrococcaceae	Rothia	Ambiguous_taxa
037e736e7665a38f4d35cfc6c4a22e78	P1295.1033	2	Bacteria	Firmicutes	Bacilli	Bacillales	Paenibacillaceae	Brevibacillus	uncultured bacterium
05b3a636a9f460252a179ebdcc7cd412	P1295.1033	472	Bacteria	Proteobacteria	Gammaproteobacteria	Betaproteobacteriales	A21b	uncultured delta proteobacterium	uncultured delta proteobacterium
76897d1dbe712a80659c49849fa3a0a3	P1295.1033	415	Bacteria	Firmicutes	Bacilli	Lactobacillales	Streptococcaceae	Streptococcus	Streptococcus gordonii
61bf1602580427d040bb79902596b64a	P1295.1033	2	Bacteria	Planctomycetes	Phycisphaerae	Phycisphaerales	Phycisphaeraceae	CL500-3	uncultured bacterium
d1eb2ce6d1b367a7fb17cb17c11ef93a	P1295.1033	391	Bacteria	Proteobacteria	Gammaproteobacteria	Methylococcales	Methylococcaceae	Methylocaldum	Methylocaldum sp. E10a
3b2aed390053aa5be2b31fb48091b99e	P1295.1033	384	Bacteria	Proteobacteria	Gammaproteobacteria	Methylococcales	Methylococcaceae	Methylocaldum	Methylocaldum sp. E10a
044df1e014e35cca6c6b9afad5301973	P1295.1033	335	Bacteria	Firmicutes	Clostridia	Clostridiales	Lachnospiraceae	Johnsonella	Ambiguous_taxa
2691e1b29c4744b1106b3276b69bbe51	P1295.1033	2	Bacteria	Proteobacteria	Gammaproteobacteria	Steroidobacterales	Steroidobacteraceae	uncultured	Ambiguous_taxa
dd344bf6c58dc0f2b7273c4b3345482f	P1295.1033	293	Bacteria	Bacteroidetes	Bacteroidia	Bacteroidales	Prevotellaceae	Prevotella 1	uncultured rumen bacterium
5fdc594f2ac00dd2d384baabc58e5ff2	P1295.1033	102	Bacteria	Bacteroidetes	Bacteroidia	Flavobacteriales	Weeksellaceae	Chryseobacterium	Chryseobacterium sp. PMSZPI
2cb549c55f1701c347a04fbf10a5842b	P1295.1033	286	Bacteria	Patescibacteria	Parcubacteria	Candidatus Nomurabacteria	uncultured bacterium	uncultured bacterium	uncultured bacterium
f988e72f8671638a5876d3b1e112a77d	P1295.1033	272	Bacteria	Patescibacteria	Parcubacteria	Candidatus Adlerbacteria	uncultured bacterium	uncultured bacterium	uncultured bacterium
9245ff7c140ff220d1d52abf95e432ad	P1295.1033	125	Bacteria	Firmicutes	Bacilli	Lactobacillales	Lactobacillaceae	Lactobacillus	Lactobacillus fermentum
c3bd2494eabb2445514d704f80e6204a	P1295.1033	152	Bacteria	Patescibacteria	Parcubacteria	Candidatus Kaiserbacteria	metagenome	metagenome	metagenome
29e26c711a94d6d6d5be02a9a1468271	P1295.1033	231	Bacteria	Omnitrophicaeota	uncultured Verrucomicrobia bacterium	uncultured Verrucomicrobia bacterium	uncultured Verrucomicrobia bacterium	uncultured Verrucomicrobia bacterium	uncultured Verrucomicrobia bacterium
e718443a65902c26557f1a6db1295330	P1295.1033	226	Bacteria	Patescibacteria	Parcubacteria	Candidatus Kaiserbacteria	metagenome	metagenome	metagenome
6993825c2295f92a2fdc4b32f78bab4d	P1295.1033	216	Bacteria	Proteobacteria	Gammaproteobacteria	Enterobacteriales	Enterobacteriaceae	Cronobacter	Acinetobacter baumannii
c97c75d58a950757fcb7573dd34447f0	P1295.1033	186	Bacteria	Proteobacteria	Gammaproteobacteria	Vibrionales	Vibrionaceae	Photobacterium	Ambiguous_taxa
a5b53364c6ea7bacf14eab5657ffb55e	P1295.1033	179	Bacteria	Proteobacteria	Gammaproteobacteria	Enterobacteriales	Enterobacteriaceae	Cronobacter	Acinetobacter baumannii
7e30e0cd94227258bf0ed5d96c3cb096	P1295.1033	176	Bacteria	Proteobacteria	Gammaproteobacteria	Diplorickettsiales	Diplorickettsiaceae	uncultured	uncultured bacterium
d3ec17b113796d1086e1196ff99deaf1	P1295.1033	166	Bacteria	Patescibacteria	Parcubacteria	Candidatus Colwellbacteria	Candidatus Colwellbacteria bacterium RIFCSPLOWO2_02_FULL_44_20b	Candidatus Colwellbacteria bacterium RIFCSPLOWO2_02_FULL_44_20b	Candidatus Colwellbacteria bacterium RIFCSPLOWO2_02_FULL_44_20b
ebfa9f4c4165038716e4650fbb650933	P1295.1033	83	Bacteria	Verrucomicrobia	Verrucomicrobiae	Chthoniobacterales	Chthoniobacteraceae	Candidatus Udaeobacter	Candidatus Udaeobacter copiosus
74e7826a9251294a1b8236fd45fe0c5d	P1295.1033	156	Bacteria	Proteobacteria	Gammaproteobacteria	Enterobacteriales	Enterobacteriaceae	Cronobacter	Acinetobacter baumannii
29da5cc1e2c13863bc450cd9621870c0	P1295.1033	155	Bacteria	Patescibacteria	Saccharimonadia	Saccharimonadales	Ambiguous_taxa	Ambiguous_taxa	Ambiguous_taxa
ec250bf5e8fd7657414037548eed4d7c	P1295.1033	154	Bacteria	Proteobacteria	Gammaproteobacteria	Enterobacteriales	Enterobacteriaceae	Cronobacter	Acinetobacter baumannii
f35b72e43eb75376c4fcedf1027743a3	P1295.1033	137	Bacteria	Bacteroidetes	Bacteroidia	Chitinophagales	Chitinophagaceae	Sediminibacterium	Sediminibacterium sp. OTC15
6424eec06221c68938d2aa09a065aae2	P1295.1033	94	Bacteria	Patescibacteria	Parcubacteria	Candidatus Nomurabacteria	uncultured soil bacterium	uncultured soil bacterium	uncultured soil bacterium
8155d9ba99bd4f6cdee7fae53875671c	P1295.1033	3	Bacteria	Patescibacteria	WWE3	Ambiguous_taxa	Ambiguous_taxa	Ambiguous_taxa	Ambiguous_taxa
ae2c7167278800dbb2f7b8c481002895	P1295.1033	131	Bacteria	Proteobacteria	Gammaproteobacteria	Enterobacteriales	Enterobacteriaceae	Cronobacter	Acinetobacter baumannii
074ab7e9d6363a14668e2130754ccd03	P1295.1033	127	Bacteria	Verrucomicrobia	Verrucomicrobiae	Pedosphaerales	Pedosphaeraceae	uncultured subdivision 3 bacterium	uncultured subdivision 3 bacterium
720e8b7ee4a0cd25eca38ed44a54eea5	P1295.1033	31	Bacteria	Verrucomicrobia	Verrucomicrobiae	Chthoniobacterales	Chthoniobacteraceae	Candidatus Udaeobacter	Candidatus Udaeobacter copiosus
d503146d32ccef746888ad9178cffa4f	P1295.1033	119	Bacteria	Proteobacteria	Gammaproteobacteria	Enterobacteriales	Enterobacteriaceae	Cronobacter	Acinetobacter baumannii
211ee65d4e0d6fbad2f21b1811b383c6	P1295.1033	112	Bacteria	Proteobacteria	Gammaproteobacteria	Enterobacteriales	Enterobacteriaceae	Cronobacter	Acinetobacter baumannii
160c3797ad95f302105faba044e40668	P1295.1033	99	Bacteria	Proteobacteria	Gammaproteobacteria	Enterobacteriales	Enterobacteriaceae	Cronobacter	Acinetobacter baumannii
5a6d737ba63711074f589a863f98276b	P1295.1033	94	Bacteria	Proteobacteria	Gammaproteobacteria	Enterobacteriales	Enterobacteriaceae	Cronobacter	Acinetobacter baumannii
20fd04da7398033243caaaa2cc8ecc17	P1295.1033	91	Bacteria	Patescibacteria	Parcubacteria	Candidatus Vogelbacteria	uncultured bacterium	uncultured bacterium	uncultured bacterium
52c6ae2499a01978097ccfa3b960c852	P1295.1033	91	Bacteria	Verrucomicrobia	Verrucomicrobiae	Chthoniobacterales	Chthoniobacteraceae	Candidatus Udaeobacter	Candidatus Udaeobacter copiosus
094b855ec6d85ce71e314ab8bbc11285	P1295.1033	75	Bacteria	Proteobacteria	Deltaproteobacteria	Oligoflexales	0319-6G20	metagenome	metagenome
48493ac0f66f45cfc3287c74d4ef551e	P1295.1033	73	Bacteria	Patescibacteria	Parcubacteria	Candidatus Nomurabacteria	uncultured bacterium	uncultured bacterium	uncultured bacterium
d5d83bf1672dbf65073da56344f45a49	P1295.1033	68	Bacteria	Cyanobacteria	Oxyphotobacteria	Chloroplast	Planoglabratella opercularis	Planoglabratella opercularis	Planoglabratella opercularis
88b29242fdcc7daf9bcb360fc5bdc712	P1295.1033	65	Bacteria	Halanaerobiaeota	Halanaerobiia	Halanaerobiales	Halobacteroidaceae	Halanaerobacter	Halanaerobacter jeridensis
0aa6b60f8fb5ee52086c8ffaed2de7ab	P1295.1033	52	Bacteria	Patescibacteria	Parcubacteria	Candidatus Kaiserbacteria	groundwater metagenome	groundwater metagenome	groundwater metagenome
2014a9fcbd9bd1815c0a1dec147ff7a1	P1295.1033	49	Bacteria	Verrucomicrobia	Verrucomicrobiae	Chthoniobacterales	Chthoniobacteraceae	Candidatus Udaeobacter	Candidatus Udaeobacter copiosus
299a2d81fdd3332106650973ff763100	P1295.1033	49	Bacteria	Proteobacteria	Deltaproteobacteria	Desulfovibrionales	Desulfovibrionaceae	Desulfocurvus	Desulfocurvus vexinensis
13e13d6a7e2521e30177f8364581c66c	P1295.1033	44	Bacteria	Proteobacteria	Gammaproteobacteria	Aeromonadales	Aeromonadaceae	Aeromonas	Aeromonas sp. PHAs050
d2959d4584c01284aeb0b701bea7af17	P1295.1033	42	Bacteria	Patescibacteria	ABY1	Candidatus Komeilibacteria	Candidatus Komeilibacteria bacterium RIFCSPHIGHO2_01_FULL_52_14	Candidatus Komeilibacteria bacterium RIFCSPHIGHO2_01_FULL_52_14	Candidatus Komeilibacteria bacterium RIFCSPHIGHO2_01_FULL_52_14
b6cbb3ded75a2c1a4a310d1e3c6fe1f5	P1295.1033	25	Bacteria	Firmicutes	Bacilli	Bacillales	Bacillaceae	Bacillus	Bacillus sp. enrichment culture clone VBMP3
e1b697b058d04c092aeced565ba4e926	P1295.1033	22	Bacteria	Patescibacteria	Microgenomatia	Candidatus Woesebacteria	uncultured bacterium	uncultured bacterium	uncultured bacterium
d1b4957626b6410be0b67c551c39c841	P1295.1033	7	Bacteria	Actinobacteria	Actinobacteria	Propionibacteriales	Propionibacteriaceae	Propionicicella	Ambiguous_taxa
24c1da362b370321c67ec70b532b154e	P1295.1033	10	Bacteria	Patescibacteria	Parcubacteria	Candidatus Zambryskibacteria	metagenome	metagenome	metagenome
a4f4381d7704317128edcf057c79207c	P1295.1033	6	Bacteria	Patescibacteria	Parcubacteria	Candidatus Kaiserbacteria	groundwater metagenome	groundwater metagenome	groundwater metagenome
962ceddbf3083607ce8b51c6c75657af	P1295.1033	4	Bacteria	Bacteroidetes	Bacteroidia	Sphingobacteriales	Sphingobacteriaceae	Sphingobacterium	Sphingobacterium sp. CH14
fe78acc7f2b94cc71996b55ca65c093e	P1295.1034	47784	Archaea	Euryarchaeota	Halobacteria	Halobacteriales	Halococcaceae	Halococcus	Halococcus sp.
3fe97d8c13ff6a4e8b5323ec213b7b12	P1295.1034	31505	Bacteria	Bacteroidetes	Bacteroidia	Cytophagales	Hymenobacteraceae	Hymenobacter	Hymenobacter sp. tsz18
9f41a9ca68d20189f5df7ea182f205ad	P1295.1034	43425	Bacteria	Proteobacteria	Alphaproteobacteria	Parvibaculales	PS1 clade	uncultured Rhizobiales bacterium	uncultured Rhizobiales bacterium
9ff9977532ad7ec8673e819c9d102d6e	P1295.1034	60375	Bacteria	Bacteroidetes	Bacteroidia	Bacteroidales	Bacteroidaceae	Bacteroides	uncultured isopod gut bacterium
80c006b11973cd2d332c7f114d1eef2d	P1295.1034	33542	Bacteria	Proteobacteria	Alphaproteobacteria	Parvibaculales	PS1 clade	uncultured Rhizobiales bacterium	uncultured Rhizobiales bacterium
402c015d8248432d45159576f9c8d7e8	P1295.1034	44352	Archaea	Euryarchaeota	Methanomicrobia	Methanomicrobiales	Methanomicrobiaceae	Methanomicrobium	Methanomicrobium mobile BP
e4ce036c13180fd24fd8b789f5fb5ac9	P1295.1034	37715	Bacteria	Gemmatimonadetes	Gemmatimonadetes	Gemmatimonadales	Gemmatimonadaceae	Gemmatimonas	uncultured bacterium SBRH63
aa35a552250ecd97c9c7b9c1f8359b52	P1295.1034	2050	Bacteria	Proteobacteria	Gammaproteobacteria	Betaproteobacteriales	Burkholderiaceae	Variovorax	Variovorax paradoxus
0b14daaaab979f25d205e686669fe844	P1295.1034	9	Bacteria	Proteobacteria	Gammaproteobacteria	Oceanospirillales	Halomonadaceae	uncultured	uncultured bacterium
5eea2be6e8b28acfd55fbb4aebee2880	P1295.1034	33043	Archaea	Euryarchaeota	Methanomicrobia	Methanomicrobiales	Methanomicrobiaceae	Methanomicrobium	Methanomicrobium mobile BP
4ce6e5884e678dace85fbade428c63c7	P1295.1034	30697	Bacteria	Proteobacteria	Gammaproteobacteria	Enterobacteriales	Enterobacteriaceae	Enterobacter	Enterobacteriaceae bacterium 124G
56577f057b750e1902c2915852f122a1	P1295.1034	2647	Bacteria	Proteobacteria	Alphaproteobacteria	Rhizobiales	Rhizobiaceae	Ensifer	Ambiguous_taxa
057e5f40e9e45ce5d98473d00b0a5460	P1295.1034	4314	Bacteria	Bacteroidetes	Bacteroidia	Cytophagales	Flammeovirgaceae	Sediminitomix	Sediminitomix flava
24240365f9024c594bbb4cb7c479a541	P1295.1034	3560	Bacteria	Proteobacteria	Gammaproteobacteria	Enterobacteriales	Enterobacteriaceae	Cronobacter	Acinetobacter baumannii
02d30e080879078144c0956df4c91715	P1295.1034	3438	Bacteria	Proteobacteria	Gammaproteobacteria	Enterobacteriales	Enterobacteriaceae	Cronobacter	Acinetobacter baumannii
10240b1efff5341b5b5e23f6d842bcc1	P1295.1034	2944	Bacteria	Deinococcus-Thermus	Deinococci	Thermales	Thermaceae	Meiothermus	Meiothermus chliarophilus
c1891152771addb6fcf7c8d9ea809c68	P1295.1034	2832	Bacteria	Bacteroidetes	Rhodothermia	Rhodothermales	Rhodothermaceae	Salinibacter	Salinibacter sp. AN15
2ccfd9b66b134e2f526ff7e65558282d	P1295.1034	2223	Bacteria	Proteobacteria	Alphaproteobacteria	Rhizobiales	Xanthobacteraceae	Bradyrhizobium	Bradyrhizobium elkanii
993c0b459b4b92dd88aafe3d1bbed9ac	P1295.1034	1106	Bacteria	Proteobacteria	Gammaproteobacteria	Alteromonadales	Pseudoalteromonadaceae	Pseudoalteromonas	Ambiguous_taxa
ef495cd0b96a333ef52f4f6c0caad480	P1295.1034	4512	Bacteria	Proteobacteria	Gammaproteobacteria	Betaproteobacteriales	Burkholderiaceae	Burkholderia-Caballeronia-Paraburkholderia	uncultured Burkholderia sp.
64190fa4ad2b9dbe1daa44b34f7b76fa	P1295.1034	344	Bacteria	Proteobacteria	Gammaproteobacteria	Betaproteobacteriales	Burkholderiaceae	Burkholderia-Caballeronia-Paraburkholderia	uncultured beta proteobacterium
ecb8143ba812c5be5c3bf7898b64e3aa	P1295.1034	2535	Bacteria	Proteobacteria	Gammaproteobacteria	Enterobacteriales	Enterobacteriaceae	Cronobacter	Acinetobacter baumannii
7b08914101d9ff095331051226da7c33	P1295.1034	2492	Bacteria	Proteobacteria	Gammaproteobacteria	Betaproteobacteriales	A21b	uncultured delta proteobacterium	uncultured delta proteobacterium
637a481d0e1c8bd30ce9085b293f9940	P1295.1034	2381	Bacteria	Proteobacteria	Gammaproteobacteria	Pseudomonadales	Moraxellaceae	Psychrobacter	psychrophilic marine bacterium PS03
1d9036586193ba984411a3f6c8f7d8cc	P1295.1034	2157	Bacteria	Proteobacteria	Gammaproteobacteria	Enterobacteriales	Enterobacteriaceae	Cronobacter	Acinetobacter baumannii
38c6a47c0dfd1abbe42c0f756318aca8	P1295.1034	5	Bacteria	Cyanobacteria	Oxyphotobacteria	Chloroplast	uncultured Cryptomonadaceae	uncultured Cryptomonadaceae	uncultured Cryptomonadaceae
74213be12a337d606c6ed13c799b40c0	P1295.1034	3	Bacteria	Cyanobacteria	Oxyphotobacteria	Synechococcales	Cyanobiaceae	Cyanobium PCC-6307	uncultured Synechococcus sp.
80cb9a2e729c96be7fdd560d3d0b2f81	P1295.1034	8	Bacteria	Actinobacteria	Acidimicrobiia	Microtrichales	Ilumatobacteraceae	CL500-29 marine group	uncultured actinobacterium
427e903c269aa29f71a089f5aa8d1315	P1295.1034	690	Bacteria	Proteobacteria	Gammaproteobacteria	Pseudomonadales	Pseudomonadaceae	Pseudomonas	uncultured bacterium
da5f63f6e1c8bd554e240e66477df311	P1295.1034	367	Bacteria	Proteobacteria	Alphaproteobacteria	Sphingomonadales	Sphingomonadaceae	Sphingomonas	Sphingomonas sp.
8d819310c96f35bc6499a6e61a93bf5c	P1295.1034	4	Bacteria	Proteobacteria	Alphaproteobacteria	Rhodobacterales	Rhodobacteraceae	Pseudorhodobacter	Ambiguous_taxa
c1bff62ca6551017786f48c3316bce08	P1295.1034	218	Bacteria	Actinobacteria	Actinobacteria	Pseudonocardiales	Pseudonocardiaceae	Lechevalieria	Ambiguous_taxa
084d6bcd9227d5c4c174d2850ca422a2	P1295.1034	120	Bacteria	Actinobacteria	Actinobacteria	PeM15	uncultured Actinomycetales bacterium	uncultured Actinomycetales bacterium	uncultured Actinomycetales bacterium
688f5080cf12e47f91dfbad4500f0ae1	P1295.1034	5	Bacteria	Actinobacteria	Acidimicrobiia	Microtrichales	Ilumatobacteraceae	Ilumatobacter	Ambiguous_taxa
8735c48cf0bbce6d4eb44656960a6f9f	P1295.1034	17	Bacteria	Proteobacteria	Gammaproteobacteria	Xanthomonadales	Xanthomonadaceae	Stenotrophomonas	Ambiguous_taxa
e99520728f33d4005bf9d731d5041354	P1295.1034	40	Bacteria	Firmicutes	Bacilli	Bacillales	Staphylococcaceae	Staphylococcus	uncultured Staphylococcus sp.
da7705ecb959ffaec65667411fa6e25e	P1295.1034	419	Bacteria	Proteobacteria	Gammaproteobacteria	Betaproteobacteriales	Burkholderiaceae	Janthinobacterium	uncultured bacterium
319188bf384dc65484285b8cdf0665e4	P1295.1034	318	Bacteria	Proteobacteria	Alphaproteobacteria	uncultured	uncultured bacterium	uncultured bacterium	uncultured bacterium
306906514c1bb7d3057ee5ac7f4db23c	P1295.1034	285	Bacteria	Proteobacteria	Alphaproteobacteria	Caulobacterales	Caulobacteraceae	uncultured	uncultured alpha proteobacterium
058175146b9d8247e079168244d6c702	P1295.1034	5	Bacteria	Firmicutes	Bacilli	Lactobacillales	Streptococcaceae	Streptococcus	Streptococcus salivarius subsp. salivarius
f457b8996a1b01ad2b59399b1719dfc7	P1295.1034	1370	Bacteria	Planctomycetes	Planctomycetacia	Planctomycetales	Schlesneriaceae	Schlesneria	Planctomyces sp.
859aa0f2e579d693cb0ef28c661f96ab	P1295.1034	3	Bacteria	Bacteroidetes	Bacteroidia	Chitinophagales	Chitinophagaceae	Sediminibacterium	uncultured soil bacterium
13178d758dbd298e2b1814d9eb970bad	P1295.1034	1401	Bacteria	Planctomycetes	Planctomycetacia	Planctomycetales	Schlesneriaceae	Schlesneria	Planctomyces sp.
4f4aa912e74c877924f3121d8d8b219e	P1295.1034	867	Bacteria	Planctomycetes	Planctomycetacia	Planctomycetales	Schlesneriaceae	Schlesneria	Planctomyces sp.
1a8bf4114fc5fcfc937c5dcd1c2fbfd9	P1295.1034	1237	Bacteria	Proteobacteria	Gammaproteobacteria	Methylococcales	Methylococcaceae	Methylocaldum	Methylocaldum sp. E10a
dc9e4e0e8cf0b326bbd08f0263528294	P1295.1034	1105	Bacteria	Planctomycetes	Planctomycetacia	Planctomycetales	Schlesneriaceae	Schlesneria	Planctomyces sp.
9642dede42bf90e1cecf2782fd20d5cf	P1295.1034	984	Bacteria	Planctomycetes	Planctomycetacia	Planctomycetales	Schlesneriaceae	Schlesneria	Planctomyces sp.
6b0a90e39123024a16e72cf16aead884	P1295.1034	1701	Bacteria	Planctomycetes	Planctomycetacia	Planctomycetales	Schlesneriaceae	Schlesneria	Planctomyces sp.
815e87f0be2647e6eba59f1180a2ceb9	P1295.1034	619	Bacteria	Proteobacteria	Gammaproteobacteria	Enterobacteriales	Enterobacteriaceae	Salmonella	Ambiguous_taxa
ffa058a2bc396813b938ce5dae6849eb	P1295.1034	344	Bacteria	Actinobacteria	Actinobacteria	Micrococcales	Microbacteriaceae	Microbacterium	Microbacterium barkeri
64b47ebd054d156b6131d238b8915ef4	P1295.1034	271	Bacteria	Actinobacteria	Actinobacteria	Micrococcales	Microbacteriaceae	Rhodoluna	Ambiguous_taxa
10f97a6e3bbee5d0ae663cb0d4a5a258	P1295.1034	481	Bacteria	Proteobacteria	Gammaproteobacteria	Betaproteobacteriales	Burkholderiaceae	Polynucleobacter	Ambiguous_taxa
47afdd8dd3e0ee7e6cf46037e28943a6	P1295.1034	1035	Bacteria	Proteobacteria	Gammaproteobacteria	Methylococcales	Methylococcaceae	Methylocaldum	Methylocaldum sp. E10a
57af56ab8cebca21dd08e5b532af2118	P1295.1034	1028	Bacteria	Planctomycetes	Planctomycetacia	Planctomycetales	Schlesneriaceae	Schlesneria	Planctomyces sp.
2ee17d181462f71cbc1bf8bbc5ef794d	P1295.1034	370	Bacteria	Proteobacteria	Gammaproteobacteria	WN-HWB-116	uncultured Ectothiorhodospiraceae bacterium	uncultured Ectothiorhodospiraceae bacterium	uncultured Ectothiorhodospiraceae bacterium
2108311f1e6fefb12763d3f73d2a1afc	P1295.1034	66	Bacteria	Cyanobacteria	Oxyphotobacteria	Chloroplast	Aegypius monachus (black vulture)	Aegypius monachus (black vulture)	Aegypius monachus (black vulture)
833fde409ed9851c77644793d3932b89	P1295.1034	131	Bacteria	Proteobacteria	Gammaproteobacteria	Betaproteobacteriales	Burkholderiaceae	Burkholderia-Caballeronia-Paraburkholderia	Ambiguous_taxa
514710bfaa564c48cda61e17790d47f0	P1295.1034	127	Bacteria	Proteobacteria	Gammaproteobacteria	Betaproteobacteriales	Burkholderiaceae	Limnobacter	Ambiguous_taxa
0ae10ff6ead09728307d2c18483392ff	P1295.1034	40	Bacteria	Patescibacteria	Parcubacteria	wastewater metagenome	wastewater metagenome	wastewater metagenome	wastewater metagenome
b16fecf4fe8ac564ba1546a5ff3d4029	P1295.1034	177	Bacteria	Firmicutes	Bacilli	Bacillales	Paenibacillaceae	Paenibacillus	Paenibacillus pasadenensis
e9cc7f08361d79ab3f29e35a18d13e9b	P1295.1034	295	Bacteria	Patescibacteria	Parcubacteria	Candidatus Nomurabacteria	uncultured bacterium	uncultured bacterium	uncultured bacterium
a748d5c5ef8714d5f9304051ae741fd9	P1295.1034	77	Bacteria	Proteobacteria	Alphaproteobacteria	Rhizobiales	Xanthobacteraceae	Afipia	uncultured alpha proteobacterium
f19cedebb33ddcab8024d189076dd10e	P1295.1034	346	Bacteria	Proteobacteria	Deltaproteobacteria	Bdellovibrionales	Bdellovibrionaceae	Bdellovibrio	uncultured bacterium
c1b7861c6a30a3bfc349a736354caeb1	P1295.1034	211	Bacteria	Patescibacteria	Parcubacteria	Candidatus Nomurabacteria	uncultured bacterium	uncultured bacterium	uncultured bacterium
f4c9045fccc4c1bb44d2735e6ffb526e	P1295.1034	230	Bacteria	Cyanobacteria	Oxyphotobacteria	Chloroplast	uncultured rhodophyte	uncultured rhodophyte	uncultured rhodophyte
9d5c5f8d13d5eed3aa8f0cef38d9d046	P1295.1034	204	Bacteria	Patescibacteria	ABY1	Candidatus Magasanikbacteria	Candidatus Magasanikbacteria bacterium RIFOXYD1_FULL_40_23	Candidatus Magasanikbacteria bacterium RIFOXYD1_FULL_40_23	Candidatus Magasanikbacteria bacterium RIFOXYD1_FULL_40_23
a9760cf41b452c29bb7493713fab8600	P1295.1034	227	Bacteria	Actinobacteria	Actinobacteria	Micrococcales	Micrococcaceae	Rothia	Ambiguous_taxa
ebfa9f4c4165038716e4650fbb650933	P1295.1034	85	Bacteria	Verrucomicrobia	Verrucomicrobiae	Chthoniobacterales	Chthoniobacteraceae	Candidatus Udaeobacter	Candidatus Udaeobacter copiosus
4ab42f2b4c36f16342cd6988fdc21c8a	P1295.1034	128	Bacteria	Patescibacteria	Parcubacteria	Candidatus Zambryskibacteria	Ambiguous_taxa	Ambiguous_taxa	Ambiguous_taxa
720e8b7ee4a0cd25eca38ed44a54eea5	P1295.1034	93	Bacteria	Verrucomicrobia	Verrucomicrobiae	Chthoniobacterales	Chthoniobacteraceae	Candidatus Udaeobacter	Candidatus Udaeobacter copiosus
94c90b8afcb8b637749ae79d5ff296ff	P1295.1034	123	Bacteria	Verrucomicrobia	Verrucomicrobiae	Chthoniobacterales	Chthoniobacteraceae	Candidatus Udaeobacter	Candidatus Udaeobacter copiosus
1c6969c2e4f299c7390c76a9d409f84d	P1295.1034	98	Bacteria	Patescibacteria	Parcubacteria	uncultured bacterium	uncultured bacterium	uncultured bacterium	uncultured bacterium
4ce008d634d77e9e5fdf5231d51cdacd	P1295.1034	82	Bacteria	Verrucomicrobia	Verrucomicrobiae	Chthoniobacterales	Chthoniobacteraceae	Candidatus Udaeobacter	Candidatus Udaeobacter copiosus
8b368d784d848f7231d5a252ac64bbd1	P1295.1034	77	Bacteria	Verrucomicrobia	Verrucomicrobiae	Chthoniobacterales	Chthoniobacteraceae	Candidatus Udaeobacter	Candidatus Udaeobacter copiosus
7f65722b3e73f9fef3db03b848c2ddad	P1295.1034	71	Bacteria	Verrucomicrobia	Verrucomicrobiae	Chthoniobacterales	Chthoniobacteraceae	Candidatus Udaeobacter	Candidatus Udaeobacter copiosus
1144e628b6352f3dee1c103866cd7279	P1295.1034	69	Bacteria	Firmicutes	Bacilli	Lactobacillales	Lactobacillaceae	Lactobacillus	Lactobacillus sp. N3-10-1
bdfcf88e652537bd50ea4cdc6238ca81	P1295.1034	65	Bacteria	Verrucomicrobia	Verrucomicrobiae	Chthoniobacterales	Chthoniobacteraceae	Candidatus Udaeobacter	Candidatus Udaeobacter copiosus
ee1dbd0762afa54f8fea220f19aba5ba	P1295.1034	59	Bacteria	Verrucomicrobia	Verrucomicrobiae	Chthoniobacterales	Chthoniobacteraceae	Candidatus Udaeobacter	Candidatus Udaeobacter copiosus
ab0cd9c34bda27880a29502247c91194	P1295.1034	57	Bacteria	Bacteroidetes	Bacteroidia	Chitinophagales	Saprospiraceae	Aureispira	Saprospira sp. CNJ640
de79315245a7fca5037b119396192470	P1295.1034	50	Bacteria	Verrucomicrobia	Verrucomicrobiae	Chthoniobacterales	Chthoniobacteraceae	Candidatus Udaeobacter	Candidatus Udaeobacter copiosus
d88abf3aa519b5304f9666fb94fc9d81	P1295.1034	31	Bacteria	Proteobacteria	Gammaproteobacteria	Methylococcales	Methylococcaceae	Methylocaldum	Methylocaldum sp. E10a
57ff4a05dc69173d9c7ea5af40ef152b	P1295.1038	41836	Bacteria	Bacteroidetes	Bacteroidia	Bacteroidales	Bacteroidaceae	Bacteroides	uncultured isopod gut bacterium
fe78acc7f2b94cc71996b55ca65c093e	P1295.1038	41663	Archaea	Euryarchaeota	Halobacteria	Halobacteriales	Halococcaceae	Halococcus	Halococcus sp.
3fe97d8c13ff6a4e8b5323ec213b7b12	P1295.1038	26538	Bacteria	Bacteroidetes	Bacteroidia	Cytophagales	Hymenobacteraceae	Hymenobacter	Hymenobacter sp. tsz18
571d16d981b5be6ef0340b87d1d2a4eb	P1295.1038	22821	Archaea	Euryarchaeota	Methanomicrobia	Methanomicrobiales	Methanomicrobiaceae	Methanomicrobium	Methanomicrobium mobile BP
ebc9f051b92aea6896da7dac4c08f5a0	P1295.1038	21629	Bacteria	Proteobacteria	Gammaproteobacteria	Enterobacteriales	Enterobacteriaceae	Enterobacter	Enterobacteriaceae bacterium 124G
5e4822284d3d0717964b89846bc39bce	P1295.1038	28997	Bacteria	Cyanobacteria	Melainabacteria	Caenarcaniphilales	microbial mat metagenome	microbial mat metagenome	microbial mat metagenome
80c006b11973cd2d332c7f114d1eef2d	P1295.1038	28839	Bacteria	Proteobacteria	Alphaproteobacteria	Parvibaculales	PS1 clade	uncultured Rhizobiales bacterium	uncultured Rhizobiales bacterium
402c015d8248432d45159576f9c8d7e8	P1295.1038	39267	Archaea	Euryarchaeota	Methanomicrobia	Methanomicrobiales	Methanomicrobiaceae	Methanomicrobium	Methanomicrobium mobile BP
e4ce036c13180fd24fd8b789f5fb5ac9	P1295.1038	32978	Bacteria	Gemmatimonadetes	Gemmatimonadetes	Gemmatimonadales	Gemmatimonadaceae	Gemmatimonas	uncultured bacterium SBRH63
aa35a552250ecd97c9c7b9c1f8359b52	P1295.1038	111	Bacteria	Proteobacteria	Gammaproteobacteria	Betaproteobacteriales	Burkholderiaceae	Variovorax	Variovorax paradoxus
0b14daaaab979f25d205e686669fe844	P1295.1038	11	Bacteria	Proteobacteria	Gammaproteobacteria	Oceanospirillales	Halomonadaceae	uncultured	uncultured bacterium
56577f057b750e1902c2915852f122a1	P1295.1038	141	Bacteria	Proteobacteria	Alphaproteobacteria	Rhizobiales	Rhizobiaceae	Ensifer	Ambiguous_taxa
057e5f40e9e45ce5d98473d00b0a5460	P1295.1038	4402	Bacteria	Bacteroidetes	Bacteroidia	Cytophagales	Flammeovirgaceae	Sediminitomix	Sediminitomix flava
5b2e9ca4bf6d667ab3eaf1482cf27081	P1295.1038	8741	Bacteria	Proteobacteria	Gammaproteobacteria	Pseudomonadales	Moraxellaceae	Acinetobacter	bacterium 14W231
24240365f9024c594bbb4cb7c479a541	P1295.1038	3633	Bacteria	Proteobacteria	Gammaproteobacteria	Enterobacteriales	Enterobacteriaceae	Cronobacter	Acinetobacter baumannii
02d30e080879078144c0956df4c91715	P1295.1038	3493	Bacteria	Proteobacteria	Gammaproteobacteria	Enterobacteriales	Enterobacteriaceae	Cronobacter	Acinetobacter baumannii
0f4213f3544bca1da8befc8dd0673b4c	P1295.1038	4727	Bacteria	Proteobacteria	Gammaproteobacteria	Methylococcales	Methylococcaceae	Methylocaldum	Methylocaldum sp. E10a
10240b1efff5341b5b5e23f6d842bcc1	P1295.1038	3140	Bacteria	Deinococcus-Thermus	Deinococci	Thermales	Thermaceae	Meiothermus	Meiothermus chliarophilus
392d0d6511621b19a095fcdd7e29edd2	P1295.1038	6213	Bacteria	Proteobacteria	Gammaproteobacteria	Pseudomonadales	Moraxellaceae	Acinetobacter	bacterium 14W231
a4beed3a16aae4202e22a826654643bb	P1295.1038	4834	Archaea	Euryarchaeota	Methanopyri	Methanopyrales	Methanopyraceae	Methanopyrus	Methanopyrus kandleri
c1891152771addb6fcf7c8d9ea809c68	P1295.1038	2931	Bacteria	Bacteroidetes	Rhodothermia	Rhodothermales	Rhodothermaceae	Salinibacter	Salinibacter sp. AN15
2ccfd9b66b134e2f526ff7e65558282d	P1295.1038	29	Bacteria	Proteobacteria	Alphaproteobacteria	Rhizobiales	Xanthobacteraceae	Bradyrhizobium	Bradyrhizobium elkanii
993c0b459b4b92dd88aafe3d1bbed9ac	P1295.1038	50	Bacteria	Proteobacteria	Gammaproteobacteria	Alteromonadales	Pseudoalteromonadaceae	Pseudoalteromonas	Ambiguous_taxa
ef495cd0b96a333ef52f4f6c0caad480	P1295.1038	40	Bacteria	Proteobacteria	Gammaproteobacteria	Betaproteobacteriales	Burkholderiaceae	Burkholderia-Caballeronia-Paraburkholderia	uncultured Burkholderia sp.
64190fa4ad2b9dbe1daa44b34f7b76fa	P1295.1038	42	Bacteria	Proteobacteria	Gammaproteobacteria	Betaproteobacteriales	Burkholderiaceae	Burkholderia-Caballeronia-Paraburkholderia	uncultured beta proteobacterium
ecb8143ba812c5be5c3bf7898b64e3aa	P1295.1038	2501	Bacteria	Proteobacteria	Gammaproteobacteria	Enterobacteriales	Enterobacteriaceae	Cronobacter	Acinetobacter baumannii
7b08914101d9ff095331051226da7c33	P1295.1038	2490	Bacteria	Proteobacteria	Gammaproteobacteria	Betaproteobacteriales	A21b	uncultured delta proteobacterium	uncultured delta proteobacterium
637a481d0e1c8bd30ce9085b293f9940	P1295.1038	2400	Bacteria	Proteobacteria	Gammaproteobacteria	Pseudomonadales	Moraxellaceae	Psychrobacter	psychrophilic marine bacterium PS03
1d9036586193ba984411a3f6c8f7d8cc	P1295.1038	2201	Bacteria	Proteobacteria	Gammaproteobacteria	Enterobacteriales	Enterobacteriaceae	Cronobacter	Acinetobacter baumannii
b9759c74fac35a344a321df4a066dea1	P1295.1038	84	Bacteria	Proteobacteria	Gammaproteobacteria	Betaproteobacteriales	Burkholderiaceae	Acidovorax	uncultured Acidovorax sp.
38c6a47c0dfd1abbe42c0f756318aca8	P1295.1038	525	Bacteria	Cyanobacteria	Oxyphotobacteria	Chloroplast	uncultured Cryptomonadaceae	uncultured Cryptomonadaceae	uncultured Cryptomonadaceae
74213be12a337d606c6ed13c799b40c0	P1295.1038	168	Bacteria	Cyanobacteria	Oxyphotobacteria	Synechococcales	Cyanobiaceae	Cyanobium PCC-6307	uncultured Synechococcus sp.
80cb9a2e729c96be7fdd560d3d0b2f81	P1295.1038	204	Bacteria	Actinobacteria	Acidimicrobiia	Microtrichales	Ilumatobacteraceae	CL500-29 marine group	uncultured actinobacterium
6846970435e6ba35f9c0505a64d648f0	P1295.1038	1421	Bacteria	Verrucomicrobia	Verrucomicrobiae	Chthoniobacterales	Chthoniobacteraceae	Candidatus Udaeobacter	Candidatus Udaeobacter copiosus
a55e4838141e234c8e0ae2aac115f42e	P1295.1038	32	Bacteria	Proteobacteria	Gammaproteobacteria	Betaproteobacteriales	Burkholderiaceae	Herminiimonas	uncultured bacterium
da5f63f6e1c8bd554e240e66477df311	P1295.1038	27	Bacteria	Proteobacteria	Alphaproteobacteria	Sphingomonadales	Sphingomonadaceae	Sphingomonas	Sphingomonas sp.
8d819310c96f35bc6499a6e61a93bf5c	P1295.1038	491	Bacteria	Proteobacteria	Alphaproteobacteria	Rhodobacterales	Rhodobacteraceae	Pseudorhodobacter	Ambiguous_taxa
e8cffef85dd26ce23699498f5e5b6743	P1295.1038	38	Bacteria	Actinobacteria	Actinobacteria	Frankiales	Sporichthyaceae	hgcI clade	Ambiguous_taxa
0255a6b3559c219b555761f812cc929d	P1295.1038	318	Bacteria	Actinobacteria	Acidimicrobiia	Microtrichales	Ilumatobacteraceae	CL500-29 marine group	Ambiguous_taxa
0cab68756520494671c77c104bbcfd96	P1295.1038	240	Bacteria	Bacteroidetes	Bacteroidia	Flavobacteriales	Flavobacteriaceae	Citreitalea	uncultured bacterium
e598d444060857c4f57fe0f393451398	P1295.1038	235	Bacteria	Bacteroidetes	Bacteroidia	Flavobacteriales	Flavobacteriaceae	NS3a marine group	uncultured marine bacterium
5d11cd840a1afa1286346e825c86311b	P1295.1038	38	Bacteria	Actinobacteria	Acidimicrobiia	Microtrichales	Ilumatobacteraceae	CL500-29 marine group	Ambiguous_taxa
c1bff62ca6551017786f48c3316bce08	P1295.1038	22	Bacteria	Actinobacteria	Actinobacteria	Pseudonocardiales	Pseudonocardiaceae	Lechevalieria	Ambiguous_taxa
084d6bcd9227d5c4c174d2850ca422a2	P1295.1038	83	Bacteria	Actinobacteria	Actinobacteria	PeM15	uncultured Actinomycetales bacterium	uncultured Actinomycetales bacterium	uncultured Actinomycetales bacterium
9e7c9407ae9bf72cd6bbdef551c0a72e	P1295.1038	23	Bacteria	Proteobacteria	Gammaproteobacteria	Betaproteobacteriales	Burkholderiaceae	Pelomonas	uncultured bacterium
688f5080cf12e47f91dfbad4500f0ae1	P1295.1038	390	Bacteria	Actinobacteria	Acidimicrobiia	Microtrichales	Ilumatobacteraceae	Ilumatobacter	Ambiguous_taxa
1f4f59b79e67c27ab5a6aad3d8667a39	P1295.1038	122	Bacteria	Proteobacteria	Alphaproteobacteria	Caulobacterales	Caulobacteraceae	Caulobacter	Ambiguous_taxa
cc954bf4dd7b6391119943223b434e69	P1295.1038	85	Bacteria	Proteobacteria	Gammaproteobacteria	Betaproteobacteriales	Burkholderiaceae	RS62 marine group	Ambiguous_taxa
177c8e1a4144725693721aefc6d79d35	P1295.1038	119	Bacteria	Proteobacteria	Gammaproteobacteria	Betaproteobacteriales	Burkholderiaceae	RS62 marine group	Ambiguous_taxa
306906514c1bb7d3057ee5ac7f4db23c	P1295.1038	18	Bacteria	Proteobacteria	Alphaproteobacteria	Caulobacterales	Caulobacteraceae	uncultured	uncultured alpha proteobacterium
9d2f7465431c53b279d35bb1aa4cad6e	P1295.1038	31	Bacteria	Proteobacteria	Alphaproteobacteria	Rhodospirillales	uncultured	uncultured Rhodospirillaceae bacterium	uncultured Rhodospirillaceae bacterium
d5fe77b5e5f57196aee3b9d441557444	P1295.1038	23	Bacteria	Actinobacteria	Acidimicrobiia	Microtrichales	Ilumatobacteraceae	CL500-29 marine group	uncultured bacterium
2517648949c3388dfcc38f26a78be919	P1295.1038	80	Bacteria	Bacteroidetes	Bacteroidia	Flavobacteriales	Flavobacteriaceae	uncultured	uncultured Flavobacteriaceae bacterium
637e78193a03bf16e2d1d75acb10d002	P1295.1038	58	Bacteria	Actinobacteria	Acidimicrobiia	Microtrichales	uncultured	Ambiguous_taxa	Ambiguous_taxa
f457b8996a1b01ad2b59399b1719dfc7	P1295.1038	1252	Bacteria	Planctomycetes	Planctomycetacia	Planctomycetales	Schlesneriaceae	Schlesneria	Planctomyces sp.
859aa0f2e579d693cb0ef28c661f96ab	P1295.1038	23	Bacteria	Bacteroidetes	Bacteroidia	Chitinophagales	Chitinophagaceae	Sediminibacterium	uncultured soil bacterium
9194de155f22be58100a728b9a41642b	P1295.1038	1035	Bacteria	Proteobacteria	Gammaproteobacteria	Methylococcales	Methylococcaceae	Methylocaldum	Methylocaldum sp. E10a
13178d758dbd298e2b1814d9eb970bad	P1295.1038	1051	Bacteria	Planctomycetes	Planctomycetacia	Planctomycetales	Schlesneriaceae	Schlesneria	Planctomyces sp.
4f4aa912e74c877924f3121d8d8b219e	P1295.1038	679	Bacteria	Planctomycetes	Planctomycetacia	Planctomycetales	Schlesneriaceae	Schlesneria	Planctomyces sp.
5b6fe385b761c6bca331839042c4d353	P1295.1038	114	Bacteria	Bacteroidetes	Bacteroidia	Flavobacteriales	Flavobacteriaceae	Aquibacter	uncultured bacterium
[truncated: 21,166 more rows]
